# Supplementary material for: Cathepsin S regulates antitumor immunity through autophagic degradation of PD-L1 in colorectal cancer cells
Source: Cancer Immunol Immunother. 2025 Aug 12;74(9):287. doi: 10.1007/s00262-025-04140-x (PMC12343434; doi:10.1007/s00262-025-04140-x)
Supplement: Supplementary file 8 — (XLSX 152 KB) [file 262_2025_4140_MOESM8_ESM.xlsx]

## Sheet: BP
pathways	rho	q.value
GOBP_POSITIVE_REGULATION_OF_MEMORY_T_CELL_DIFFERENTIATION	0.553866	2.11846e-36
GOBP_NEGATIVE_REGULATION_OF_CD4_POSITIVE_ALPHA_BETA_T_CELL_PROLIFERATION	0.544879	5.37745e-35
GOBP_ACTIVATION_OF_JANUS_KINASE_ACTIVITY	0.540364	2.63194e-34
GOBP_POSITIVE_REGULATION_OF_B_CELL_DIFFERENTIATION	0.506254	2.03467e-29
GOBP_CD4_POSITIVE_ALPHA_BETA_T_CELL_PROLIFERATION	0.498284	2.36159e-28
GOBP_IMMUNOLOGICAL_MEMORY_FORMATION_PROCESS	0.492442	1.36788e-27
GOBP_POSITIVE_REGULATION_OF_INTERLEUKIN_10_PRODUCTION	0.491816	1.64791e-27
GOBP_POSITIVE_REGULATION_OF_RECEPTOR_SIGNALING_PATHWAY_VIA_STAT	0.483935	1.66339e-26
GOBP_POSITIVE_REGULATION_OF_INFLAMMASOME_MEDIATED_SIGNALING_PATHWAY	0.481039	3.8322e-26
GOBP_IMMUNOLOGICAL_MEMORY_PROCESS	0.476073	1.57387e-25
GOBP_REGULATION_OF_MAST_CELL_ACTIVATION	0.474173	2.68553e-25
GOBP_REGULATION_OF_ACTIVATION_OF_JANUS_KINASE_ACTIVITY	0.469013	1.1275e-24
GOBP_POSITIVE_REGULATION_OF_CANONICAL_NF_KAPPAB_SIGNAL_TRANSDUCTION	0.467799	1.57469e-24
GOBP_POSITIVE_REGULATION_OF_PYROPTOSIS	0.465021	3.36429e-24
GOBP_ACTIVATED_T_CELL_PROLIFERATION	0.46375	4.75135e-24
GOBP_POSITIVE_REGULATION_OF_NITRIC_OXIDE_SYNTHASE_BIOSYNTHETIC_PROCESS	0.461703	8.2574e-24
GOBP_HISTAMINE_SECRETION	0.460967	1.00622e-23
GOBP_NEGATIVE_REGULATION_OF_EXOCYTOSIS	0.458649	1.8705e-23
GOBP_MAST_CELL_ACTIVATION	0.457059	2.85371e-23
GOBP_REGULATION_OF_INFLAMMASOME_MEDIATED_SIGNALING_PATHWAY	0.456821	3.03933e-23
GOBP_RESPONSE_TO_TYPE_III_INTERFERON	0.455333	4.50362e-23
GOBP_POSITIVE_REGULATION_OF_MHC_CLASS_II_BIOSYNTHETIC_PROCESS	0.453584	7.13109e-23
GOBP_CYTOLYSIS	0.453372	7.53807e-23
GOBP_TYPE_III_INTERFERON_PRODUCTION	0.452402	9.71306e-23
GOBP_REGULATION_OF_NON_CANONICAL_NF_KAPPAB_SIGNAL_TRANSDUCTION	0.452007	1.07661e-22
GOBP_NEGATIVE_REGULATION_OF_COMPLEMENT_ACTIVATION	0.450565	1.5665e-22
GOBP_POSITIVE_REGULATION_OF_INTERLEUKIN_12_PRODUCTION	0.450138	1.74978e-22
GOBP_CARBOHYDRATE_DERIVATIVE_CATABOLIC_PROCESS	0.449201	2.22994e-22
GOBP_REGULATION_OF_GROWTH_HORMONE_RECEPTOR_SIGNALING_PATHWAY	0.448079	2.97738e-22
GOBP_NEGATIVE_REGULATION_OF_B_CELL_MEDIATED_IMMUNITY	0.447287	3.64982e-22
GOBP_ALPHA_BETA_T_CELL_PROLIFERATION	0.446581	4.37347e-22
GOBP_REGULATION_OF_NK_T_CELL_ACTIVATION	0.446078	4.97395e-22
GOBP_NEGATIVE_REGULATION_OF_ADAPTIVE_IMMUNE_RESPONSE	0.444676	7.11044e-22
GOBP_CELL_SURFACE_PATTERN_RECOGNITION_RECEPTOR_SIGNALING_PATHWAY	0.443366	9.91704e-22
GOBP_REGULATION_OF_COMPLEMENT_ACTIVATION_CLASSICAL_PATHWAY	0.44312	1.05538e-21
GOBP_NEGATIVE_REGULATION_OF_MAST_CELL_ACTIVATION_INVOLVED_IN_IMMUNE_RESPONSE	0.442503	1.2337e-21
GOBP_REGULATION_OF_INTEGRIN_ACTIVATION	0.441878	1.4442e-21
GOBP_NEGATIVE_REGULATION_OF_REGULATED_SECRETORY_PATHWAY	0.440782	1.90295e-21
GOBP_INTERLEUKIN_3_MEDIATED_SIGNALING_PATHWAY	0.440675	1.95489e-21
GOBP_INTERLEUKIN_10_PRODUCTION	0.440439	2.07373e-21
GOBP_NEGATIVE_REGULATION_OF_MAST_CELL_ACTIVATION	0.44034	2.12584e-21
GOBP_NEGATIVE_REGULATION_OF_MAST_CELL_DEGRANULATION	0.438908	3.04213e-21
GOBP_RESPONSE_TO_INTERLEUKIN_15	0.438859	3.0792e-21
GOBP_NEGATIVE_REGULATION_OF_SYNCYTIUM_FORMATION_BY_PLASMA_MEMBRANE_FUSION	0.438838	3.09547e-21
GOBP_POSITIVE_REGULATION_OF_TRANSFORMING_GROWTH_FACTOR_BETA_PRODUCTION	0.438583	3.29899e-21
GOBP_INFLAMMASOME_MEDIATED_SIGNALING_PATHWAY	0.437942	3.87039e-21
GOBP_REGULATION_OF_FC_RECEPTOR_MEDIATED_STIMULATORY_SIGNALING_PATHWAY	0.437925	3.88586e-21
GOBP_NECROPTOTIC_SIGNALING_PATHWAY	0.437681	4.12988e-21
GOBP_NEGATIVE_REGULATION_OF_T_CELL_MEDIATED_CYTOTOXICITY	0.437577	4.2374e-21
GOBP_T_HELPER_17_CELL_LINEAGE_COMMITMENT	0.437491	4.32958e-21
GOBP_POSITIVE_REGULATION_OF_LYMPHOCYTE_ANERGY	0.437437	4.38702e-21
GOBP_POSITIVE_REGULATION_OF_GRANULOCYTE_CHEMOTAXIS	0.437187	4.66853e-21
GOBP_TOLL_LIKE_RECEPTOR_SIGNALING_PATHWAY	0.437137	4.72634e-21
GOBP_ETHANOLAMINE_CONTAINING_COMPOUND_METABOLIC_PROCESS	0.43543	7.21124e-21
GOBP_REGULATION_OF_HISTAMINE_SECRETION_BY_MAST_CELL	0.434876	8.2663e-21
GOBP_CANONICAL_NF_KAPPAB_SIGNAL_TRANSDUCTION	0.434732	8.56441e-21
GOBP_RESPONSE_TO_THYROID_HORMONE	0.434479	9.11525e-21
GOBP_TOLL_LIKE_RECEPTOR_4_SIGNALING_PATHWAY	0.433643	1.11922e-20
GOBP_REGULATION_OF_VIRAL_INDUCED_CYTOPLASMIC_PATTERN_RECOGNITION_RECEPTOR_SIGNALING_PATHWAY	0.433076	1.28583e-20
GOBP_B_CELL_HOMEOSTASIS	0.432415	1.51164e-20
GOBP_NITRIC_OXIDE_SYNTHASE_BIOSYNTHETIC_PROCESS	0.431566	1.85921e-20
GOBP_POSITIVE_REGULATION_OF_RESPONSE_TO_BIOTIC_STIMULUS	0.431256	2.00497e-20
GOBP_INNATE_IMMUNE_RESPONSE_ACTIVATING_CELL_SURFACE_RECEPTOR_SIGNALING_PATHWAY	0.430315	2.51999e-20
GOBP_POSITIVE_REGULATION_OF_INTEGRIN_ACTIVATION	0.429378	3.16225e-20
GOBP_REGULATION_OF_RESPONSE_TO_TUMOR_CELL	0.428485	3.92266e-20
GOBP_INTERLEUKIN_12_PRODUCTION	0.428252	4.14995e-20
GOBP_LYMPHOCYTE_ANERGY	0.426913	5.72515e-20
GOBP_ACTIVATION_OF_INNATE_IMMUNE_RESPONSE	0.42676	5.93837e-20
GOBP_REGULATION_OF_MAST_CELL_ACTIVATION_INVOLVED_IN_IMMUNE_RESPONSE	0.426746	5.95809e-20
GOBP_NEGATIVE_REGULATION_OF_HUMORAL_IMMUNE_RESPONSE	0.425883	7.32654e-20
GOBP_NK_T_CELL_ACTIVATION	0.425722	7.61387e-20
GOBP_LEUKOCYTE_DEGRANULATION	0.425563	7.9072e-20
GOBP_T_HELPER_17_CELL_DIFFERENTIATION	0.425358	8.30507e-20
GOBP_REGULATION_OF_DEFENSE_RESPONSE_TO_VIRUS	0.424848	9.37819e-20
GOBP_POSITIVE_REGULATION_OF_DEFENSE_RESPONSE	0.424491	1.02105e-19
GOBP_POSITIVE_REGULATION_OF_CELL_KILLING	0.423367	1.33317e-19
GOBP_EOSINOPHIL_ACTIVATION	0.4225	1.63704e-19
GOBP_REGULATION_OF_NUCLEOTIDE_BINDING_OLIGOMERIZATION_DOMAIN_CONTAINING_SIGNALING_PATHWAY	0.422449	1.65673e-19
GOBP_ANTIGEN_PROCESSING_AND_PRESENTATION_OF_EXOGENOUS_ANTIGEN	0.421842	1.91188e-19
GOBP_REGULATION_OF_MATRIX_METALLOPEPTIDASE_SECRETION	0.419727	3.14307e-19
GOBP_T_CELL_MEDIATED_CYTOTOXICITY	0.419484	3.32659e-19
GOBP_POSITIVE_REGULATION_OF_PATTERN_RECOGNITION_RECEPTOR_SIGNALING_PATHWAY	0.419039	3.69142e-19
GOBP_POSITIVE_REGULATION_OF_NK_T_CELL_ACTIVATION	0.418872	3.83843e-19
GOBP_IMMUNE_RESPONSE_REGULATING_SIGNALING_PATHWAY	0.418486	4.20047e-19
GOBP_POSITIVE_REGULATION_OF_ALPHA_BETA_T_CELL_PROLIFERATION	0.417555	5.21712e-19
GOBP_POSITIVE_REGULATION_OF_T_CELL_PROLIFERATION	0.417132	5.75527e-19
GOBP_AMINO_SUGAR_METABOLIC_PROCESS	0.417078	5.82751e-19
GOBP_REGULATION_OF_LEUKOCYTE_MEDIATED_IMMUNITY	0.416695	6.36926e-19
GOBP_T_CELL_MEDIATED_IMMUNITY	0.415864	7.71905e-19
GOBP_T_CELL_PROLIFERATION	0.415852	7.74107e-19
GOBP_REGULATION_OF_B_CELL_PROLIFERATION	0.415822	7.79501e-19
GOBP_NEGATIVE_REGULATION_OF_CD4_POSITIVE_ALPHA_BETA_T_CELL_ACTIVATION	0.415784	7.86405e-19
GOBP_NATURAL_KILLER_CELL_PROLIFERATION	0.415005	9.41351e-19
GOBP_NEGATIVE_REGULATION_OF_ACTIVATED_T_CELL_PROLIFERATION	0.414484	1.06136e-18
GOBP_REGULATION_OF_CELL_KILLING	0.413902	1.21316e-18
GOBP_MHC_CLASS_II_BIOSYNTHETIC_PROCESS	0.413849	1.22801e-18
GOBP_DENDRITIC_CELL_CYTOKINE_PRODUCTION	0.413824	1.23514e-18
GOBP_REGULATION_OF_RESPONSE_TO_BIOTIC_STIMULUS	0.413692	1.27297e-18
GOBP_REGULATION_OF_MYELOID_LEUKOCYTE_MEDIATED_IMMUNITY	0.413332	1.38268e-18
GOBP_INTERLEUKIN_8_PRODUCTION	0.412898	1.52709e-18
GOBP_POSITIVE_REGULATION_OF_IMMUNE_EFFECTOR_PROCESS	0.412678	1.60594e-18
GOBP_IMMUNE_RESPONSE_REGULATING_CELL_SURFACE_RECEPTOR_SIGNALING_PATHWAY	0.412517	1.66619e-18
GOBP_VACUOLE_ORGANIZATION	0.412498	1.67344e-18
GOBP_LYMPHOCYTE_HOMEOSTASIS	0.412453	1.69057e-18
GOBP_ACTIVATION_OF_IMMUNE_RESPONSE	0.412416	1.70498e-18
GOBP_PYROPTOSIS	0.412336	1.73646e-18
GOBP_POSITIVE_REGULATION_OF_MYELOID_LEUKOCYTE_CYTOKINE_PRODUCTION_INVOLVED_IN_IMMUNE_RESPONSE	0.411365	2.16698e-18
GOBP_POSITIVE_REGULATION_OF_PEPTIDASE_ACTIVITY	0.410906	2.40506e-18
GOBP_REGULATION_OF_CD4_POSITIVE_ALPHA_BETA_T_CELL_ACTIVATION	0.410896	2.41091e-18
GOBP_POSITIVE_REGULATION_OF_T_HELPER_17_TYPE_IMMUNE_RESPONSE	0.41066	2.54386e-18
GOBP_RESPONSE_TO_MOLECULE_OF_FUNGAL_ORIGIN	0.410658	2.54492e-18
GOBP_REGULATION_OF_LEUKOCYTE_MEDIATED_CYTOTOXICITY	0.410184	2.83354e-18
GOBP_REGULATION_OF_RECEPTOR_SIGNALING_PATHWAY_VIA_STAT	0.409896	3.02496e-18
GOBP_CELLULAR_RESPONSE_TO_THYROID_HORMONE_STIMULUS	0.409783	3.10345e-18
GOBP_CELL_ACTIVATION_INVOLVED_IN_IMMUNE_RESPONSE	0.409554	3.26817e-18
GOBP_NEGATIVE_REGULATION_OF_NON_CANONICAL_NF_KAPPAB_SIGNAL_TRANSDUCTION	0.409437	3.35606e-18
GOBP_POSITIVE_REGULATION_OF_NON_CANONICAL_NF_KAPPAB_SIGNAL_TRANSDUCTION	0.409388	3.39354e-18
GOBP_POSITIVE_REGULATION_OF_IMMUNE_RESPONSE	0.409331	3.43763e-18
GOBP_B_CELL_PROLIFERATION_INVOLVED_IN_IMMUNE_RESPONSE	0.409254	3.4978e-18
GOBP_POSITIVE_REGULATION_OF_LEUKOCYTE_PROLIFERATION	0.409108	3.61558e-18
GOBP_NEGATIVE_REGULATION_OF_ALPHA_BETA_T_CELL_PROLIFERATION	0.409029	3.68008e-18
GOBP_REGULATION_OF_INNATE_IMMUNE_RESPONSE	0.408715	3.95117e-18
GOBP_MYELOID_CELL_ACTIVATION_INVOLVED_IN_IMMUNE_RESPONSE	0.408024	4.61644e-18
GOBP_POSITIVE_REGULATION_OF_CHEMOKINE_PRODUCTION	0.407788	4.86844e-18
GOBP_REGULATION_OF_LEUKOCYTE_PROLIFERATION	0.407348	5.37423e-18
GOBP_NEGATIVE_REGULATION_OF_B_CELL_PROLIFERATION	0.407244	5.50174e-18
GOBP_REGULATION_OF_NATURAL_KILLER_CELL_PROLIFERATION	0.407134	5.63907e-18
GOBP_T_HELPER_1_CELL_CYTOKINE_PRODUCTION	0.406852	6.00744e-18
GOBP_B_CELL_RECEPTOR_SIGNALING_PATHWAY	0.406171	6.99665e-18
GOBP_HISTAMINE_TRANSPORT	0.406047	7.19368e-18
GOBP_MAST_CELL_MEDIATED_IMMUNITY	0.405927	7.38993e-18
GOBP_POSITIVE_REGULATION_OF_T_CELL_TOLERANCE_INDUCTION	0.405763	7.66463e-18
GOBP_N_ACETYLNEURAMINATE_METABOLIC_PROCESS	0.405623	7.9082e-18
GOBP_NEGATIVE_REGULATION_OF_HUMORAL_IMMUNE_RESPONSE_MEDIATED_BY_CIRCULATING_IMMUNOGLOBULIN	0.405247	8.60137e-18
GOBP_REGULATION_OF_IMMUNE_EFFECTOR_PROCESS	0.404938	9.21401e-18
GOBP_LEUKOCYTE_MEDIATED_IMMUNITY	0.404917	9.25799e-18
GOBP_PRODUCTION_OF_MOLECULAR_MEDIATOR_INVOLVED_IN_INFLAMMATORY_RESPONSE	0.404595	9.94651e-18
GOBP_T_CELL_ACTIVATION_INVOLVED_IN_IMMUNE_RESPONSE	0.404563	1.00163e-17
GOBP_REGULATION_OF_ANTIGEN_RECEPTOR_MEDIATED_SIGNALING_PATHWAY	0.404363	1.04734e-17
GOBP_REGULATION_OF_MACROPHAGE_DERIVED_FOAM_CELL_DIFFERENTIATION	0.40426	1.07155e-17
GOBP_POSITIVE_REGULATION_OF_RESPONSE_TO_EXTERNAL_STIMULUS	0.404201	1.08558e-17
GOBP_UBIQUITIN_DEPENDENT_GLYCOPROTEIN_ERAD_PATHWAY	0.403945	1.14914e-17
GOBP_POSITIVE_REGULATION_OF_RESPONSE_TO_TUMOR_CELL	0.403641	1.2294e-17
GOBP_CD4_POSITIVE_ALPHA_BETA_T_CELL_ACTIVATION	0.403432	1.28778e-17
GOBP_AUTOPHAGIC_CELL_DEATH	0.403358	1.30898e-17
GOBP_POSITIVE_REGULATION_OF_NATURAL_KILLER_CELL_PROLIFERATION	0.403118	1.38038e-17
GOBP_POSITIVE_REGULATION_OF_NATURAL_KILLER_CELL_MEDIATED_IMMUNITY	0.403093	1.38809e-17
GOBP_REGULATION_OF_COMPLEMENT_ACTIVATION	0.402356	1.63366e-17
GOBP_POSITIVE_REGULATION_OF_MONONUCLEAR_CELL_MIGRATION	0.401957	1.7841e-17
GOBP_LEUKOCYTE_ADHESION_TO_ARTERIAL_ENDOTHELIAL_CELL	0.401768	1.86018e-17
GOBP_POSITIVE_REGULATION_OF_DEFENSE_RESPONSE_TO_VIRUS_BY_HOST	0.401612	1.92523e-17
GOBP_POSITIVE_REGULATION_OF_TOLERANCE_INDUCTION	0.401053	2.17725e-17
GOBP_REGULATION_OF_IMMUNE_RESPONSE	0.401037	2.18502e-17
GOBP_NEGATIVE_REGULATION_OF_T_CELL_MEDIATED_IMMUNITY	0.40095	2.22737e-17
GOBP_REGULATION_OF_T_CELL_MEDIATED_IMMUNITY	0.400851	2.27606e-17
GOBP_REGULATION_OF_GRANULOCYTE_CHEMOTAXIS	0.400644	2.38217e-17
GOBP_CYTOSOLIC_PATTERN_RECOGNITION_RECEPTOR_SIGNALING_PATHWAY	0.40042	2.50218e-17
GOBP_INTERLEUKIN_2_MEDIATED_SIGNALING_PATHWAY	0.400346	2.54324e-17
GOBP_NON_CANONICAL_NF_KAPPAB_SIGNAL_TRANSDUCTION	0.399638	2.96985e-17
GOBP_FIBROBLAST_APOPTOTIC_PROCESS	0.399026	3.39488e-17
GOBP_FC_RECEPTOR_SIGNALING_PATHWAY	0.399021	3.39842e-17
GOBP_POSITIVE_REGULATION_OF_INTERLEUKIN_8_PRODUCTION	0.399018	3.40113e-17
GOBP_LYMPHOCYTE_ACTIVATION_INVOLVED_IN_IMMUNE_RESPONSE	0.398971	3.43585e-17
GOBP_MYELOID_LEUKOCYTE_MEDIATED_IMMUNITY	0.398701	3.64474e-17
GOBP_POSITIVE_REGULATION_OF_CYTOKINE_PRODUCTION_INVOLVED_IN_IMMUNE_RESPONSE	0.398605	3.7215e-17
GOBP_REGULATION_OF_TOLL_LIKE_RECEPTOR_2_SIGNALING_PATHWAY	0.398467	3.83505e-17
GOBP_T_CELL_DIFFERENTIATION_INVOLVED_IN_IMMUNE_RESPONSE	0.398319	3.96128e-17
GOBP_REGULATION_OF_LYMPHOCYTE_MEDIATED_IMMUNITY	0.398261	4.0115e-17
GOBP_ANTIGEN_PROCESSING_AND_PRESENTATION	0.398131	4.1263e-17
GOBP_REGULATION_OF_NEUTROPHIL_CHEMOTAXIS	0.39773	4.50297e-17
GOBP_NEGATIVE_REGULATION_OF_LYMPHOCYTE_MEDIATED_IMMUNITY	0.397329	4.91251e-17
GOBP_NEGATIVE_REGULATION_OF_LEUKOCYTE_MEDIATED_IMMUNITY	0.39723	5.01883e-17
GOBP_LEUKOCYTE_PROLIFERATION	0.397146	5.11206e-17
GOBP_LEUKOCYTE_HOMEOSTASIS	0.397036	5.23547e-17
GOBP_REGULATION_OF_DEFENSE_RESPONSE	0.39697	5.31059e-17
GOBP_POSITIVE_REGULATION_OF_LEUKOCYTE_MEDIATED_IMMUNITY	0.396007	6.5414e-17
GOBP_CELLULAR_RESPONSE_TO_TYPE_II_INTERFERON	0.395794	6.84956e-17
GOBP_REGULATION_OF_TOLERANCE_INDUCTION	0.395524	7.26081e-17
GOBP_B_CELL_PROLIFERATION	0.395423	7.42051e-17
GOBP_LYMPHOCYTE_MEDIATED_IMMUNITY	0.395091	7.97177e-17
GOBP_NEGATIVE_REGULATION_OF_LEUKOCYTE_DEGRANULATION	0.394935	8.24361e-17
GOBP_REGULATION_OF_IRON_ION_TRANSPORT	0.39431	9.43003e-17
GOBP_NEGATIVE_REGULATION_OF_IMMUNE_EFFECTOR_PROCESS	0.394287	9.47716e-17
GOBP_POSITIVE_REGULATION_OF_NEUTROPHIL_MIGRATION	0.393906	1.0285e-16
GOBP_LEUKOCYTE_MEDIATED_CYTOTOXICITY	0.393691	1.07699e-16
GOBP_DENDRITIC_CELL_MIGRATION	0.393627	1.09205e-16
GOBP_NEGATIVE_REGULATION_OF_B_CELL_ACTIVATION	0.393148	1.20989e-16
GOBP_POSITIVE_REGULATION_OF_T_HELPER_1_TYPE_IMMUNE_RESPONSE	0.392741	1.31996e-16
GOBP_POSITIVE_REGULATION_OF_FC_RECEPTOR_MEDIATED_STIMULATORY_SIGNALING_PATHWAY	0.392071	1.52295e-16
GOBP_REGULATION_OF_T_HELPER_17_CELL_LINEAGE_COMMITMENT	0.391916	1.57422e-16
GOBP_REGULATION_OF_CELLULAR_RESPONSE_TO_MACROPHAGE_COLONY_STIMULATING_FACTOR_STIMULUS	0.391801	1.6131e-16
GOBP_ANTIGEN_PROCESSING_AND_PRESENTATION_OF_EXOGENOUS_PEPTIDE_ANTIGEN	0.391516	1.71428e-16
GOBP_TOLERANCE_INDUCTION	0.390907	1.95132e-16
GOBP_POSITIVE_REGULATION_OF_LEUKOCYTE_CHEMOTAXIS	0.390838	1.98001e-16
GOBP_RECEPTOR_SIGNALING_PATHWAY_VIA_STAT	0.390772	2.00801e-16
GOBP_CELLULAR_DEFENSE_RESPONSE	0.390482	2.13525e-16
GOBP_REGULATION_OF_HUMORAL_IMMUNE_RESPONSE_MEDIATED_BY_CIRCULATING_IMMUNOGLOBULIN	0.390279	2.22923e-16
GOBP_RESPONSE_TO_TYPE_II_INTERFERON	0.390122	2.30466e-16
GOBP_POSITIVE_REGULATION_OF_T_HELPER_17_CELL_DIFFERENTIATION	0.390059	2.33603e-16
GOBP_REGULATION_OF_T_CELL_RECEPTOR_SIGNALING_PATHWAY	0.389874	2.4292e-16
GOBP_REGULATION_OF_LEUKOCYTE_DEGRANULATION	0.389864	2.43434e-16
GOBP_ANTIGEN_PROCESSING_AND_PRESENTATION_OF_PEPTIDE_OR_POLYSACCHARIDE_ANTIGEN_VIA_MHC_CLASS_II	0.389708	2.5157e-16
GOBP_POSITIVE_REGULATION_OF_T_CELL_MEDIATED_IMMUNITY	0.389464	2.64908e-16
GOBP_POSITIVE_REGULATION_OF_TYPE_II_INTERFERON_PRODUCTION	0.389451	2.65638e-16
GOBP_CD8_POSITIVE_ALPHA_BETA_T_CELL_ACTIVATION	0.389273	2.75854e-16
GOBP_IMMUNE_EFFECTOR_PROCESS	0.389152	2.82962e-16
GOBP_NEGATIVE_REGULATION_OF_PHAGOCYTOSIS	0.388953	2.95135e-16
GOBP_POSITIVE_REGULATION_OF_INFLAMMATORY_RESPONSE	0.388786	3.057e-16
GOBP_REGULATION_OF_FC_GAMMA_RECEPTOR_SIGNALING_PATHWAY_INVOLVED_IN_PHAGOCYTOSIS	0.388356	3.34682e-16
GOBP_REGULATION_OF_B_CELL_ACTIVATION	0.388337	3.36019e-16
GOBP_REGULATION_OF_T_CELL_MEDIATED_CYTOTOXICITY	0.388328	3.36642e-16
GOBP_POSITIVE_REGULATION_OF_PINOCYTOSIS	0.388299	3.38738e-16
GOBP_CELLULAR_RESPONSE_TO_GROWTH_HORMONE_STIMULUS	0.388224	3.4412e-16
GOBP_EOSINOPHIL_MEDIATED_IMMUNITY	0.388004	3.60388e-16
GOBP_REGULATION_OF_ALPHA_BETA_T_CELL_ACTIVATION	0.387923	3.66626e-16
GOBP_REGULATION_OF_PROGRAMMED_NECROTIC_CELL_DEATH	0.387905	3.68044e-16
GOBP_T_HELPER_17_TYPE_IMMUNE_RESPONSE	0.387884	3.69657e-16
GOBP_ALPHA_BETA_T_CELL_ACTIVATION	0.38781	3.75432e-16
GOBP_NEGATIVE_REGULATION_OF_IMMUNOGLOBULIN_PRODUCTION	0.387293	4.18507e-16
GOBP_T_CELL_TOLERANCE_INDUCTION	0.386877	4.56666e-16
GOBP_POSITIVE_REGULATION_OF_LYMPHOCYTE_MEDIATED_IMMUNITY	0.386719	4.71969e-16
GOBP_NEGATIVE_REGULATION_OF_T_CELL_RECEPTOR_SIGNALING_PATHWAY	0.385886	5.61765e-16
GOBP_LEUKOCYTE_ADHESION_TO_VASCULAR_ENDOTHELIAL_CELL	0.385721	5.81446e-16
GOBP_REGULATION_OF_MONONUCLEAR_CELL_MIGRATION	0.385281	6.3743e-16
GOBP_REGULATION_OF_PRODUCTION_OF_MOLECULAR_MEDIATOR_OF_IMMUNE_RESPONSE	0.385126	6.58258e-16
GOBP_AIM2_INFLAMMASOME_COMPLEX_ASSEMBLY	0.385091	6.63093e-16
GOBP_GRANULOCYTE_ACTIVATION	0.384833	6.99696e-16
GOBP_NUCLEOTIDE_BINDING_DOMAIN_LEUCINE_RICH_REPEAT_CONTAINING_RECEPTOR_SIGNALING_PATHWAY	0.384815	7.02263e-16
GOBP_POSITIVE_REGULATION_OF_B_CELL_PROLIFERATION	0.38438	7.68826e-16
GOBP_REGULATION_OF_T_HELPER_1_TYPE_IMMUNE_RESPONSE	0.384357	7.72439e-16
GOBP_POSITIVE_REGULATION_OF_IMMUNE_SYSTEM_PROCESS	0.384032	8.26401e-16
GOBP_ACTIVATION_OF_CYSTEINE_TYPE_ENDOPEPTIDASE_ACTIVITY_INVOLVED_IN_APOPTOTIC_PROCESS	0.383702	8.84977e-16
GOBP_PURINE_CONTAINING_COMPOUND_CATABOLIC_PROCESS	0.383403	9.41496e-16
GOBP_ADAPTIVE_IMMUNE_RESPONSE_BASED_ON_SOMATIC_RECOMBINATION_OF_IMMUNE_RECEPTORS_BUILT_FROM_IMMUNOGLOBULIN_SUPERFAMILY_DOMAINS	0.383378	9.4641e-16
GOBP_INTERLEUKIN_12_MEDIATED_SIGNALING_PATHWAY	0.38317	9.88018e-16
GOBP_POSITIVE_REGULATION_OF_INTERLEUKIN_6_PRODUCTION	0.38317	9.88056e-16
GOBP_NEGATIVE_REGULATION_OF_T_CELL_CYTOKINE_PRODUCTION	0.383078	1.00693e-15
GOBP_T_CELL_CYTOKINE_PRODUCTION	0.38302	1.01919e-15
GOBP_ANTIGEN_PROCESSING_AND_PRESENTATION_OF_EXOGENOUS_PEPTIDE_ANTIGEN_VIA_MHC_CLASS_II	0.382938	1.03657e-15
GOBP_INNATE_IMMUNE_RESPONSE	0.38264	1.10238e-15
GOBP_NEUTROPHIL_ACTIVATION_INVOLVED_IN_IMMUNE_RESPONSE	0.382613	1.10856e-15
GOBP_TYPE_II_INTERFERON_PRODUCTION	0.382598	1.11203e-15
GOBP_REGULATION_OF_ADAPTIVE_IMMUNE_RESPONSE	0.382328	1.17562e-15
GOBP_REGULATION_OF_PATTERN_RECOGNITION_RECEPTOR_SIGNALING_PATHWAY	0.382094	1.23373e-15
GOBP_MYELOID_LEUKOCYTE_ACTIVATION	0.381161	1.49491e-15
GOBP_NEGATIVE_REGULATION_OF_ANTIGEN_RECEPTOR_MEDIATED_SIGNALING_PATHWAY	0.380777	1.61768e-15
GOBP_RIBONUCLEOTIDE_CATABOLIC_PROCESS	0.380637	1.66475e-15
GOBP_MAST_CELL_CYTOKINE_PRODUCTION	0.380005	1.89483e-15
GOBP_ADAPTIVE_IMMUNE_RESPONSE	0.379745	1.99833e-15
GOBP_DEFENSE_RESPONSE_TO_OTHER_ORGANISM	0.379634	2.0443e-15
GOBP_REGULATION_OF_DEFENSE_RESPONSE_TO_VIRUS_BY_HOST	0.37958	2.06675e-15
GOBP_ANTIGEN_RECEPTOR_MEDIATED_SIGNALING_PATHWAY	0.379541	2.08349e-15
GOBP_REGULATION_OF_VACUOLE_ORGANIZATION	0.378937	2.35693e-15
GOBP_POSITIVE_REGULATION_OF_ALPHA_BETA_T_CELL_ACTIVATION	0.378465	2.59455e-15
GOBP_INTERLEUKIN_17_PRODUCTION	0.378319	2.67278e-15
GOBP_COMPLEMENT_ACTIVATION_CLASSICAL_PATHWAY	0.378147	2.768e-15
GOBP_REGULATION_OF_LEUKOCYTE_CHEMOTAXIS	0.378127	2.77946e-15
GOBP_GLYCOLIPID_BIOSYNTHETIC_PROCESS	0.377878	2.92362e-15
GOBP_NEGATIVE_T_CELL_SELECTION	0.377873	2.92676e-15
GOBP_PRODUCTION_OF_MOLECULAR_MEDIATOR_OF_IMMUNE_RESPONSE	0.377794	2.97415e-15
GOBP_POSITIVE_REGULATION_OF_MONOCYTE_CHEMOTAXIS	0.377223	3.33941e-15
GOBP_POSITIVE_REGULATION_OF_CYTOKINE_PRODUCTION_INVOLVED_IN_INFLAMMATORY_RESPONSE	0.377056	3.45401e-15
GOBP_POSITIVE_REGULATION_OF_TOLL_LIKE_RECEPTOR_4_SIGNALING_PATHWAY	0.377035	3.46913e-15
GOBP_POSITIVE_REGULATION_OF_NATURAL_KILLER_CELL_ACTIVATION	0.376955	3.52581e-15
GOBP_POSITIVE_REGULATION_OF_CYTOKINE_PRODUCTION	0.376834	3.61294e-15
GOBP_CELL_KILLING	0.376678	3.72855e-15
GOBP_COBALT_ION_TRANSPORT	0.376312	4.01553e-15
GOBP_NUCLEOSIDE_TRIPHOSPHATE_CATABOLIC_PROCESS	0.376106	4.18597e-15
GOBP_POSITIVE_REGULATION_OF_PRODUCTION_OF_MOLECULAR_MEDIATOR_OF_IMMUNE_RESPONSE	0.376044	4.23852e-15
GOBP_NEGATIVE_REGULATION_OF_CAMP_DEPENDENT_PROTEIN_KINASE_ACTIVITY	0.375794	4.45805e-15
GOBP_MICROGLIA_DIFFERENTIATION	0.375678	4.56308e-15
GOBP_POSITIVE_REGULATION_OF_T_CELL_CYTOKINE_PRODUCTION	0.375569	4.66445e-15
GOBP_REGULATION_OF_NATURAL_KILLER_CELL_MEDIATED_IMMUNITY	0.375132	5.09428e-15
GOBP_REGULATION_OF_NATURAL_KILLER_CELL_MEDIATED_IMMUNE_RESPONSE_TO_TUMOR_CELL	0.374793	5.45304e-15
GOBP_REGULATION_OF_PROTEIN_K48_LINKED_UBIQUITINATION	0.374789	5.45745e-15
GOBP_POSITIVE_REGULATION_OF_INTERLEUKIN_1_PRODUCTION	0.374512	5.76951e-15
GOBP_POSITIVE_REGULATION_OF_INTERLEUKIN_1_BETA_PRODUCTION	0.374398	5.90312e-15
GOBP_I_KAPPAB_PHOSPHORYLATION	0.374208	6.13333e-15
GOBP_CYTOKINE_PRODUCTION_INVOLVED_IN_IMMUNE_RESPONSE	0.373992	6.40415e-15
GOBP_NEGATIVE_REGULATION_OF_MYELOID_LEUKOCYTE_MEDIATED_IMMUNITY	0.373988	6.40956e-15
GOBP_T_CELL_LINEAGE_COMMITMENT	0.373875	6.5559e-15
GOBP_LEPTIN_MEDIATED_SIGNALING_PATHWAY	0.373842	6.59914e-15
GOBP_VACUOLAR_LOCALIZATION	0.373839	6.60322e-15
GOBP_NEGATIVE_REGULATION_OF_MYOFIBROBLAST_DIFFERENTIATION	0.373375	7.24617e-15
GOBP_POSITIVE_REGULATION_OF_CYSTEINE_TYPE_ENDOPEPTIDASE_ACTIVITY	0.373169	7.55066e-15
GOBP_PEPTIDE_ANTIGEN_ASSEMBLY_WITH_MHC_CLASS_II_PROTEIN_COMPLEX	0.37312	7.62501e-15
GOBP_DENDRITIC_CELL_CHEMOTAXIS	0.372967	7.86219e-15
GOBP_T_CELL_ACTIVATION	0.372774	8.17146e-15
GOBP_DEFENSE_RESPONSE	0.372724	8.25337e-15
GOBP_NEUTROPHIL_DEGRANULATION	0.372413	8.78084e-15
GOBP_INTERLEUKIN_23_PRODUCTION	0.372366	8.86375e-15
GOBP_FOAM_CELL_DIFFERENTIATION	0.37213	9.28985e-15
GOBP_T_CELL_SELECTION	0.37135	1.08487e-14
GOBP_MEMBRANE_PROTEIN_INTRACELLULAR_DOMAIN_PROTEOLYSIS	0.371335	1.08827e-14
GOBP_NEGATIVE_REGULATION_OF_IMMUNE_RESPONSE	0.371282	1.09957e-14
GOBP_REGULATION_OF_ER_TO_GOLGI_VESICLE_MEDIATED_TRANSPORT	0.370986	1.16628e-14
GOBP_REGULATION_OF_B_CELL_DIFFERENTIATION	0.370835	1.20167e-14
GOBP_CELLULAR_RESPONSE_TO_VIRUS	0.37078	1.21482e-14
GOBP_INTERLEUKIN_6_PRODUCTION	0.370757	1.22028e-14
GOBP_POSITIVE_REGULATION_OF_T_CELL_MIGRATION	0.370352	1.32232e-14
GOBP_NEGATIVE_REGULATION_OF_ANTIGEN_PROCESSING_AND_PRESENTATION	0.370304	1.33483e-14
GOBP_NEGATIVE_REGULATION_OF_LEUKOCYTE_CELL_CELL_ADHESION	0.370229	1.35478e-14
GOBP_VASCULAR_ASSOCIATED_SMOOTH_MUSCLE_CONTRACTION	0.369511	1.56147e-14
GOBP_INTERLEUKIN_5_MEDIATED_SIGNALING_PATHWAY	0.369471	1.57366e-14
GOBP_CD4_POSITIVE_ALPHA_BETA_T_CELL_DIFFERENTIATION	0.36938	1.60239e-14
GOBP_B_CELL_ACTIVATION	0.369312	1.62379e-14
GOBP_POSITIVE_REGULATION_OF_MYELOID_LEUKOCYTE_MEDIATED_IMMUNITY	0.369222	1.65291e-14
GOBP_IMMUNE_RESPONSE_TO_TUMOR_CELL	0.368942	1.74676e-14
GOBP_NEGATIVE_REGULATION_OF_MYELINATION	0.368472	1.9162e-14
GOBP_REGULATION_OF_T_CELL_APOPTOTIC_PROCESS	0.368157	2.03835e-14
GOBP_POSITIVE_REGULATION_OF_PHOSPHOLIPID_TRANSLOCATION	0.368141	2.04482e-14
GOBP_REGULATION_OF_T_HELPER_17_TYPE_IMMUNE_RESPONSE	0.367951	2.12243e-14
GOBP_POSITIVE_REGULATION_OF_B_CELL_ACTIVATION	0.367736	2.21376e-14
GOBP_POSITIVE_REGULATION_OF_CD8_POSITIVE_ALPHA_BETA_T_CELL_ACTIVATION	0.367384	2.37199e-14
GOBP_NATURAL_KILLER_CELL_MEDIATED_IMMUNE_RESPONSE_TO_TUMOR_CELL	0.367367	2.38004e-14
GOBP_GAMMA_DELTA_T_CELL_ACTIVATION	0.36717	2.47352e-14
GOBP_POSITIVE_REGULATION_OF_CALCIUM_ION_IMPORT_ACROSS_PLASMA_MEMBRANE	0.367054	2.53043e-14
GOBP_DETECTION_OF_OTHER_ORGANISM	0.366804	2.65714e-14
GOBP_DETECTION_OF_VIRUS	0.366206	2.98615e-14
GOBP_GRANULOCYTE_MACROPHAGE_COLONY_STIMULATING_FACTOR_PRODUCTION	0.36607	3.06677e-14
GOBP_T_CELL_ACTIVATION_VIA_T_CELL_RECEPTOR_CONTACT_WITH_ANTIGEN_BOUND_TO_MHC_MOLECULE_ON_ANTIGEN_PRESENTING_CELL	0.365973	3.12493e-14
GOBP_POSITIVE_REGULATION_OF_CD4_POSITIVE_ALPHA_BETA_T_CELL_ACTIVATION	0.365906	3.16601e-14
GOBP_REGULATION_OF_T_CELL_MIGRATION	0.365844	3.20476e-14
GOBP_NATURAL_KILLER_CELL_ACTIVATION	0.365798	3.2333e-14
GOBP_REGULATION_OF_CD4_POSITIVE_CD25_POSITIVE_ALPHA_BETA_REGULATORY_T_CELL_DIFFERENTIATION	0.365727	3.27831e-14
GOBP_MACROPHAGE_DIFFERENTIATION	0.36558	3.37348e-14
GOBP_NEGATIVE_REGULATION_OF_NF_KAPPAB_TRANSCRIPTION_FACTOR_ACTIVITY	0.365394	3.49791e-14
GOBP_FC_EPSILON_RECEPTOR_SIGNALING_PATHWAY	0.364895	3.8543e-14
GOBP_REGULATION_OF_TOLL_LIKE_RECEPTOR_4_SIGNALING_PATHWAY	0.364845	3.89202e-14
GOBP_REGULATION_OF_IMMUNE_SYSTEM_PROCESS	0.364592	4.08821e-14
GOBP_DEFENSE_RESPONSE_TO_SYMBIONT	0.364569	4.10589e-14
GOBP_POSITIVE_REGULATION_OF_LYMPHOCYTE_MIGRATION	0.364457	4.19586e-14
GOBP_POSITIVE_REGULATION_OF_DENDRITIC_CELL_CYTOKINE_PRODUCTION	0.364211	4.40133e-14
GOBP_CELLULAR_RESPONSE_TO_INCREASED_OXYGEN_LEVELS	0.3642	4.4104e-14
GOBP_RESPONSE_TO_BACTERIUM	0.364175	4.43236e-14
GOBP_POSITIVE_REGULATION_OF_LEUKOCYTE_MIGRATION	0.364169	4.43679e-14
GOBP_MYELOID_LEUKOCYTE_CYTOKINE_PRODUCTION	0.363644	4.91128e-14
GOBP_REGULATION_OF_LYMPHOCYTE_MIGRATION	0.363507	5.04373e-14
GOBP_NEGATIVE_REGULATION_OF_TYPE_II_INTERFERON_PRODUCTION	0.362917	5.65196e-14
GOBP_INTRACELLULAR_IRON_ION_HOMEOSTASIS	0.362866	5.70773e-14
GOBP_RESPONSE_TO_INTERLEUKIN_12	0.362036	6.69714e-14
GOBP_CELLULAR_RESPONSE_TO_ETHANOL	0.361941	6.82022e-14
GOBP_POSITIVE_REGULATION_OF_KILLING_OF_CELLS_OF_ANOTHER_ORGANISM	0.361909	6.86162e-14
GOBP_NEGATIVE_REGULATION_OF_ALCOHOL_BIOSYNTHETIC_PROCESS	0.361711	7.12861e-14
GOBP_REGULATION_OF_RESPONSE_TO_EXTERNAL_STIMULUS	0.361526	7.38536e-14
GOBP_MODULATION_OF_PROCESS_OF_ANOTHER_ORGANISM	0.361448	7.49783e-14
GOBP_REGULATION_OF_TOLL_LIKE_RECEPTOR_7_SIGNALING_PATHWAY	0.36141	7.55182e-14
GOBP_BIOLOGICAL_PROCESS_INVOLVED_IN_INTERSPECIES_INTERACTION_BETWEEN_ORGANISMS	0.361177	7.89779e-14
GOBP_REGULATION_OF_HUMORAL_IMMUNE_RESPONSE	0.361129	7.96976e-14
GOBP_LEUKOCYTE_CELL_CELL_ADHESION	0.360978	8.20468e-14
GOBP_REGULATION_OF_LEUKOCYTE_MIGRATION	0.36086	8.39219e-14
GOBP_SUBSTRATE_DEPENDENT_CELL_MIGRATION_CELL_EXTENSION	0.360752	8.56656e-14
GOBP_POSITIVE_REGULATION_OF_ADAPTIVE_IMMUNE_RESPONSE	0.360538	8.92433e-14
GOBP_T_CELL_MEDIATED_IMMUNE_RESPONSE_TO_TUMOR_CELL	0.360427	9.11591e-14
GOBP_REGULATION_OF_EOSINOPHIL_MIGRATION	0.360379	9.19976e-14
GOBP_T_CELL_DIFFERENTIATION_IN_THYMUS	0.360366	9.22389e-14
GOBP_NEGATIVE_REGULATION_OF_T_CELL_APOPTOTIC_PROCESS	0.359802	1.02722e-13
GOBP_FC_RECEPTOR_MEDIATED_STIMULATORY_SIGNALING_PATHWAY	0.359311	1.12798e-13
GOBP_MONONUCLEAR_CELL_MIGRATION	0.359203	1.15138e-13
GOBP_LYMPHOCYTE_ACTIVATION	0.358497	1.31668e-13
GOBP_POSITIVE_REGULATION_OF_ANTIGEN_RECEPTOR_MEDIATED_SIGNALING_PATHWAY	0.358414	1.33781e-13
GOBP_REGULATION_OF_LYMPHOCYTE_CHEMOTAXIS	0.35806	1.43051e-13
GOBP_T_HELPER_1_TYPE_IMMUNE_RESPONSE	0.357867	1.4839e-13
GOBP_REGULATION_OF_L_GLUTAMATE_IMPORT_ACROSS_PLASMA_MEMBRANE	0.357605	1.55941e-13
GOBP_POSITIVE_REGULATION_OF_CELL_FATE_COMMITMENT	0.357274	1.66012e-13
GOBP_CYTOKINE_PRODUCTION	0.356899	1.78205e-13
GOBP_REGULATION_OF_T_CELL_ACTIVATION	0.356781	1.82218e-13
GOBP_NEGATIVE_REGULATION_OF_ALPHA_BETA_T_CELL_ACTIVATION	0.356616	1.87968e-13
GOBP_NATURAL_KILLER_CELL_MEDIATED_IMMUNITY	0.356469	1.93273e-13
GOBP_RESPONSE_TO_TUMOR_CELL	0.356444	1.94159e-13
GOBP_POSITIVE_REGULATION_OF_ENDOTHELIAL_CELL_APOPTOTIC_PROCESS	0.356047	2.0925e-13
GOBP_POSITIVE_REGULATION_OF_TUMOR_NECROSIS_FACTOR_SUPERFAMILY_CYTOKINE_PRODUCTION	0.356	2.11113e-13
GOBP_INFLAMMATORY_RESPONSE	0.355799	2.1924e-13
GOBP_RESPONSE_TO_IRON_ION	0.35533	2.39438e-13
GOBP_NEGATIVE_REGULATION_OF_IMMUNE_SYSTEM_PROCESS	0.354932	2.58e-13
GOBP_ORGANOPHOSPHATE_CATABOLIC_PROCESS	0.354805	2.64227e-13
GOBP_INTEGRIN_ACTIVATION	0.354716	2.68656e-13
GOBP_GRANULOCYTE_MIGRATION	0.354401	2.8501e-13
GOBP_AMINO_SUGAR_CATABOLIC_PROCESS	0.354181	2.96968e-13
GOBP_FAS_SIGNALING_PATHWAY	0.354006	3.06874e-13
GOBP_NEGATIVE_REGULATION_OF_INTRACELLULAR_PROTEIN_TRANSPORT	0.353831	3.1707e-13
GOBP_RESPONSE_TO_NEMATODE	0.35374	3.22506e-13
GOBP_INFLAMMATORY_RESPONSE_TO_WOUNDING	0.353555	3.33825e-13
GOBP_LEUKOCYTE_MIGRATION	0.353427	3.41863e-13
GOBP_LEUKOCYTE_CHEMOTAXIS	0.3534	3.43575e-13
GOBP_POSITIVE_REGULATION_OF_TOLL_LIKE_RECEPTOR_2_SIGNALING_PATHWAY	0.353389	3.44276e-13
GOBP_DEPHOSPHORYLATION	0.353134	3.61054e-13
GOBP_G_PROTEIN_COUPLED_PURINERGIC_NUCLEOTIDE_RECEPTOR_SIGNALING_PATHWAY	0.352826	3.82409e-13
GOBP_CHRONIC_INFLAMMATORY_RESPONSE	0.352425	4.12004e-13
GOBP_NEGATIVE_REGULATION_OF_MACROPHAGE_DERIVED_FOAM_CELL_DIFFERENTIATION	0.352388	4.14858e-13
GOBP_B_CELL_MEDIATED_IMMUNITY	0.352295	4.22028e-13
GOBP_ANTIFUNGAL_INNATE_IMMUNE_RESPONSE	0.352225	4.27553e-13
GOBP_REGULATION_OF_CALCIUM_MEDIATED_SIGNALING	0.352197	4.298e-13
GOBP_CD4_POSITIVE_ALPHA_BETA_T_CELL_CYTOKINE_PRODUCTION	0.352099	4.37686e-13
GOBP_POSITIVE_REGULATION_OF_FIBROBLAST_APOPTOTIC_PROCESS	0.352027	4.43562e-13
GOBP_POSITIVE_REGULATION_OF_INTERLEUKIN_17_PRODUCTION	0.35193	4.5166e-13
GOBP_POSITIVE_REGULATION_OF_T_CELL_MEDIATED_CYTOTOXICITY	0.351751	4.66854e-13
GOBP_ACTIN_POLYMERIZATION_DEPENDENT_CELL_MOTILITY	0.351403	4.98001e-13
GOBP_CELL_ACTIVATION	0.351348	5.03052e-13
GOBP_RESPONSE_TO_VIRUS	0.351348	5.0311e-13
GOBP_REGULATION_OF_T_CELL_MEDIATED_IMMUNE_RESPONSE_TO_TUMOR_CELL	0.351314	5.06217e-13
GOBP_NATURAL_KILLER_CELL_DEGRANULATION	0.351201	5.17002e-13
GOBP_REGULATION_OF_KILLING_OF_CELLS_OF_ANOTHER_ORGANISM	0.351096	5.27129e-13
GOBP_CELLULAR_RESPONSE_TO_HYPEROXIA	0.350934	5.43108e-13
GOBP_NEUTROPHIL_CHEMOTAXIS	0.350679	5.69328e-13
GOBP_CD4_POSITIVE_CD25_POSITIVE_ALPHA_BETA_REGULATORY_T_CELL_DIFFERENTIATION	0.350674	5.69817e-13
GOBP_IRON_IMPORT_INTO_CELL	0.350583	5.7955e-13
GOBP_REGULATION_OF_B_CELL_RECEPTOR_SIGNALING_PATHWAY	0.350535	5.84657e-13
GOBP_POSITIVE_REGULATION_OF_CALCIUM_MEDIATED_SIGNALING	0.350428	5.96365e-13
GOBP_MYELOID_LEUKOCYTE_MIGRATION	0.350344	6.05692e-13
GOBP_REGULATION_OF_SMOOTH_MUSCLE_CELL_CHEMOTAXIS	0.350342	6.05826e-13
GOBP_GRANULOCYTE_CHEMOTAXIS	0.350222	6.19441e-13
GOBP_TRANSFORMING_GROWTH_FACTOR_BETA_PRODUCTION	0.350184	6.23793e-13
GOBP_NEGATIVE_REGULATION_OF_INTERLEUKIN_12_PRODUCTION	0.349856	6.62697e-13
GOBP_AUTOPHAGOSOME_ORGANIZATION	0.349687	6.83589e-13
GOBP_TOLL_LIKE_RECEPTOR_7_SIGNALING_PATHWAY	0.349518	7.05142e-13
GOBP_ANTIGEN_PROCESSING_AND_PRESENTATION_OF_EXOGENOUS_PEPTIDE_ANTIGEN_VIA_MHC_CLASS_I	0.349459	7.12847e-13
GOBP_COMPLEMENT_DEPENDENT_CYTOTOXICITY	0.349244	7.41566e-13
GOBP_THYROID_HORMONE_METABOLIC_PROCESS	0.349165	7.52385e-13
GOBP_T_CELL_APOPTOTIC_PROCESS	0.348792	8.05713e-13
GOBP_T_CELL_MIGRATION	0.348754	8.11401e-13
GOBP_NEGATIVE_REGULATION_OF_DEFENSE_RESPONSE_TO_VIRUS	0.348614	8.32473e-13
GOBP_PROTEIN_DEGLYCOSYLATION	0.348178	9.01759e-13
GOBP_NEGATIVE_REGULATION_OF_LYMPHOCYTE_ACTIVATION	0.347828	9.61391e-13
GOBP_T_HELPER_CELL_LINEAGE_COMMITMENT	0.347818	9.63138e-13
GOBP_CHITIN_METABOLIC_PROCESS	0.347797	9.66842e-13
GOBP_NEGATIVE_REGULATION_OF_AUTOPHAGOSOME_ASSEMBLY	0.347687	9.8649e-13
GOBP_MEMBRANE_RAFT_LOCALIZATION	0.347531	1.01497e-12
GOBP_REGULATION_OF_CHRONIC_INFLAMMATORY_RESPONSE	0.347506	1.01963e-12
GOBP_RESPONSE_TO_BACTERIAL_LIPOPROTEIN	0.347364	1.04636e-12
GOBP_NEGATIVE_REGULATION_OF_DEPHOSPHORYLATION	0.346937	1.13114e-12
GOBP_NEGATIVE_REGULATION_OF_PROTEIN_LOCALIZATION_TO_CELL_PERIPHERY	0.34658	1.20722e-12
GOBP_POSITIVE_REGULATION_OF_INTERLEUKIN_4_PRODUCTION	0.346564	1.2107e-12
GOBP_B_CELL_DIFFERENTIATION	0.346316	1.26658e-12
GOBP_RESPONSE_TO_FUNGUS	0.346184	1.29735e-12
GOBP_POSITIVE_REGULATION_OF_CELL_ADHESION_MEDIATED_BY_INTEGRIN	0.345483	1.4733e-12
GOBP_REGULATION_OF_LEUKOCYTE_ADHESION_TO_ARTERIAL_ENDOTHELIAL_CELL	0.345391	1.49799e-12
GOBP_REGULATION_OF_CD8_POSITIVE_ALPHA_BETA_T_CELL_ACTIVATION	0.345258	1.53468e-12
GOBP_LEUKOCYTE_TETHERING_OR_ROLLING	0.345245	1.53825e-12
GOBP_RESPONSE_TO_GLYCOPROTEIN	0.344558	1.74198e-12
GOBP_REGULATION_OF_MONOCYTE_CHEMOTAXIS	0.344557	1.7421e-12
GOBP_POSITIVE_REGULATION_OF_TYROSINE_PHOSPHORYLATION_OF_STAT_PROTEIN	0.344546	1.74547e-12
GOBP_POSITIVE_REGULATION_OF_MACROPHAGE_CHEMOTAXIS	0.344416	1.78721e-12
GOBP_INTERFERON_ALPHA_PRODUCTION	0.344372	1.80126e-12
GOBP_NEUTROPHIL_MIGRATION	0.344293	1.82733e-12
GOBP_REGULATION_OF_CD4_POSITIVE_ALPHA_BETA_T_CELL_DIFFERENTIATION	0.343996	1.92772e-12
GOBP_CALCIUM_MEDIATED_SIGNALING	0.343909	1.95822e-12
GOBP_NATURAL_KILLER_CELL_DIFFERENTIATION	0.343885	1.96674e-12
GOBP_POSITIVE_REGULATION_OF_EPITHELIAL_CELL_PROLIFERATION_INVOLVED_IN_LUNG_MORPHOGENESIS	0.343864	1.97426e-12
GOBP_T_CELL_HOMEOSTASIS	0.343775	2.00614e-12
GOBP_ALPHA_BETA_T_CELL_DIFFERENTIATION	0.343566	2.08328e-12
GOBP_NEGATIVE_REGULATION_OF_LEUKOCYTE_PROLIFERATION	0.343554	2.08755e-12
GOBP_NEGATIVE_REGULATION_OF_T_CELL_PROLIFERATION	0.343399	2.14655e-12
GOBP_NUCLEOSIDE_PHOSPHATE_CATABOLIC_PROCESS	0.343276	2.19481e-12
GOBP_REGULATION_OF_MONOCYTE_EXTRAVASATION	0.343232	2.21215e-12
GOBP_POSITIVE_REGULATION_OF_CHEMOTAXIS	0.343105	2.26337e-12
GOBP_LYMPHOCYTE_MIGRATION	0.34285	2.36939e-12
GOBP_REGULATION_OF_T_HELPER_17_CELL_DIFFERENTIATION	0.342485	2.52972e-12
GOBP_IRON_ION_IMPORT_ACROSS_PLASMA_MEMBRANE	0.342442	2.54936e-12
GOBP_REGULATION_OF_PHOSPHATASE_ACTIVITY	0.342366	2.5841e-12
GOBP_N_ACYLETHANOLAMINE_METABOLIC_PROCESS	0.342325	2.60322e-12
GOBP_LIPID_STORAGE	0.342302	2.61395e-12
GOBP_CYTOKINE_MEDIATED_SIGNALING_PATHWAY	0.341647	2.93916e-12
GOBP_REGULATION_OF_NEUTROPHIL_MIGRATION	0.341412	3.06572e-12
GOBP_REGULATION_OF_PROTEIN_POLYUBIQUITINATION	0.341317	3.11773e-12
GOBP_CELL_CHEMOTAXIS	0.34113	3.22388e-12
GOBP_MULTICELLULAR_ORGANISMAL_LEVEL_IRON_ION_HOMEOSTASIS	0.340776	3.43416e-12
GOBP_POSITIVE_REGULATION_OF_GRANULOCYTE_MACROPHAGE_COLONY_STIMULATING_FACTOR_PRODUCTION	0.340576	3.55861e-12
GOBP_CELLULAR_RESPONSE_TO_HYDROPEROXIDE	0.340306	3.73399e-12
GOBP_RESPONSE_TO_DIACYL_BACTERIAL_LIPOPEPTIDE	0.340251	3.7705e-12
GOBP_LIPOSACCHARIDE_METABOLIC_PROCESS	0.339874	4.03177e-12
GOBP_NEGATIVE_REGULATION_OF_INTERLEUKIN_17_PRODUCTION	0.339795	4.08895e-12
GOBP_POSITIVE_REGULATION_OF_CD4_POSITIVE_ALPHA_BETA_T_CELL_DIFFERENTIATION	0.33978	4.09983e-12
GOBP_NEGATIVE_REGULATION_OF_CELL_KILLING	0.339628	4.21214e-12
GOBP_POSITIVE_T_CELL_SELECTION	0.339473	4.3292e-12
GOBP_REGULATION_OF_LEUKOCYTE_ADHESION_TO_VASCULAR_ENDOTHELIAL_CELL	0.339384	4.39839e-12
GOBP_POSITIVE_REGULATION_OF_LEUKOCYTE_CELL_CELL_ADHESION	0.339298	4.46574e-12
GOBP_LEUKOCYTE_DIFFERENTIATION	0.339202	4.54274e-12
GOBP_POSITIVE_REGULATION_OF_PROTEIN_POLYUBIQUITINATION	0.33919	4.55252e-12
GOBP_REGULATION_OF_CALCIUM_ION_IMPORT_ACROSS_PLASMA_MEMBRANE	0.339081	4.6408e-12
GOBP_CD4_POSITIVE_OR_CD8_POSITIVE_ALPHA_BETA_T_CELL_LINEAGE_COMMITMENT	0.338991	4.71524e-12
GOBP_CELLULAR_RESPONSE_TO_NITROGEN_STARVATION	0.338872	4.81624e-12
GOBP_COMPLEMENT_ACTIVATION	0.338765	4.90827e-12
GOBP_TYROSINE_PHOSPHORYLATION_OF_STAT_PROTEIN	0.338567	5.08348e-12
GOBP_REGULATION_OF_CELL_ACTIVATION	0.338435	5.20324e-12
GOBP_ENDOLYSOSOMAL_TOLL_LIKE_RECEPTOR_SIGNALING_PATHWAY	0.338081	5.53837e-12
GOBP_T_CELL_DIFFERENTIATION	0.337817	5.80249e-12
GOBP_REGULATION_OF_MACROPHAGE_CHEMOTAXIS	0.337475	6.16389e-12
GOBP_POSITIVE_REGULATION_OF_PHOSPHATASE_ACTIVITY	0.337367	6.28218e-12
GOBP_REGULATION_OF_AUTOPHAGOSOME_ASSEMBLY	0.33733	6.3234e-12
GOBP_NEGATIVE_REGULATION_OF_PRODUCTION_OF_MOLECULAR_MEDIATOR_OF_IMMUNE_RESPONSE	0.337292	6.36588e-12
GOBP_REGULATION_OF_CYSTEINE_TYPE_ENDOPEPTIDASE_ACTIVITY	0.337222	6.44369e-12
GOBP_REGULATION_OF_SYSTEMIC_ARTERIAL_BLOOD_PRESSURE_BY_CIRCULATORY_RENIN_ANGIOTENSIN	0.336934	6.77932e-12
GOBP_REGULATION_OF_SYSTEMIC_ARTERIAL_BLOOD_PRESSURE_BY_RENIN_ANGIOTENSIN	0.33692	6.7956e-12
GOBP_REGULATION_OF_INFLAMMATORY_RESPONSE	0.336817	6.91955e-12
GOBP_RESPONSE_TO_CHEMOKINE	0.336567	7.23083e-12
GOBP_PHAGOCYTOSIS_ENGULFMENT	0.336473	7.35127e-12
GOBP_POSITIVE_REGULATION_OF_CELL_ACTIVATION	0.336416	7.42536e-12
GOBP_THROMBIN_ACTIVATED_RECEPTOR_SIGNALING_PATHWAY	0.336334	7.53259e-12
GOBP_CELLULAR_EXTRAVASATION	0.336264	7.62509e-12
GOBP_NECROPTOTIC_PROCESS	0.336127	7.81018e-12
GOBP_NEGATIVE_REGULATION_OF_PROTEIN_IMPORT_INTO_NUCLEUS	0.336024	7.95363e-12
GOBP_REGULATION_OF_LYMPHOCYTE_ACTIVATION	0.335995	7.99315e-12
GOBP_CHEMOKINE_PRODUCTION	0.335948	8.05972e-12
GOBP_MYELOID_DENDRITIC_CELL_ACTIVATION	0.335899	8.12861e-12
GOBP_ANTIGEN_PROCESSING_AND_PRESENTATION_OF_PEPTIDE_ANTIGEN	0.335484	8.741e-12
GOBP_RESPONSE_TO_INTERLEUKIN_9	0.335313	9.00654e-12
GOBP_FC_GAMMA_RECEPTOR_SIGNALING_PATHWAY	0.335137	9.28853e-12
GOBP_AMINOGLYCAN_CATABOLIC_PROCESS	0.334998	9.5161e-12
GOBP_REGULATION_OF_ANTIGEN_PROCESSING_AND_PRESENTATION_OF_PEPTIDE_ANTIGEN	0.334984	9.53983e-12
GOBP_REGULATION_OF_PINOCYTOSIS	0.33496	9.57991e-12
GOBP_NEGATIVE_REGULATION_OF_PROTEIN_EXIT_FROM_ENDOPLASMIC_RETICULUM	0.334807	9.83827e-12
GOBP_HOMEOSTASIS_OF_NUMBER_OF_CELLS	0.334428	1.051e-11
GOBP_REGULATION_OF_B_CELL_MEDIATED_IMMUNITY	0.334278	1.07895e-11
GOBP_POSITIVE_REGULATION_OF_TRANSFORMING_GROWTH_FACTOR_BETA1_PRODUCTION	0.334277	1.07916e-11
GOBP_SPLEEN_DEVELOPMENT	0.334172	1.09891e-11
GOBP_POSITIVE_REGULATION_OF_MAST_CELL_ACTIVATION	0.334	1.13239e-11
GOBP_INTERLEUKIN_1_PRODUCTION	0.333998	1.13276e-11
GOBP_PROTEIN_TARGETING_TO_LYSOSOME	0.333941	1.14415e-11
GOBP_MYD88_DEPENDENT_TOLL_LIKE_RECEPTOR_SIGNALING_PATHWAY	0.333552	1.22413e-11
GOBP_REGULATION_OF_PH	0.333236	1.29315e-11
GOBP_AUTOPHAGOSOME_MATURATION	0.333217	1.2974e-11
GOBP_MACROPHAGE_CHEMOTAXIS	0.333199	1.30145e-11
GOBP_REGULATION_OF_PHAGOCYTOSIS	0.333073	1.33008e-11
GOBP_LYMPHOCYTE_CHEMOTAXIS	0.33268	1.42388e-11
GOBP_POSITIVE_REGULATION_OF_LYMPHOCYTE_APOPTOTIC_PROCESS	0.332413	1.49116e-11
GOBP_RESPONSE_TO_MOLECULE_OF_BACTERIAL_ORIGIN	0.3323	1.52062e-11
GOBP_MICROGLIAL_CELL_MIGRATION	0.331994	1.60318e-11
GOBP_REGULATION_OF_DENDRITIC_CELL_CHEMOTAXIS	0.331864	1.63959e-11
GOBP_HUMORAL_IMMUNE_RESPONSE_MEDIATED_BY_CIRCULATING_IMMUNOGLOBULIN	0.331787	1.66145e-11
GOBP_RESPONSE_TO_INTERFERON_ALPHA	0.331735	1.67644e-11
GOBP_POSITIVE_REGULATION_OF_MONOCYTE_EXTRAVASATION	0.331718	1.68124e-11
GOBP_REGULATION_OF_T_CELL_CHEMOTAXIS	0.331587	1.71987e-11
GOBP_REGULATION_OF_LYMPHOCYTE_APOPTOTIC_PROCESS	0.331344	1.79329e-11
GOBP_POSITIVE_REGULATION_OF_CELLULAR_SENESCENCE	0.331275	1.81486e-11
GOBP_MONOATOMIC_ION_HOMEOSTASIS	0.331245	1.82414e-11
GOBP_POSITIVE_REGULATION_OF_LYMPHOCYTE_ACTIVATION	0.3309	1.9358e-11
GOBP_REGULATION_OF_HEAT_GENERATION	0.330756	1.98427e-11
GOBP_POSITIVE_REGULATION_OF_NATURAL_KILLER_CELL_MEDIATED_IMMUNE_RESPONSE_TO_TUMOR_CELL	0.330515	2.0681e-11
GOBP_REGULATION_OF_ADIPOSE_TISSUE_DEVELOPMENT	0.330279	2.15351e-11
GOBP_PEPTIDE_ANTIGEN_ASSEMBLY_WITH_MHC_PROTEIN_COMPLEX	0.330248	2.16518e-11
GOBP_T_CELL_CHEMOTAXIS	0.330067	2.23342e-11
GOBP_DETECTION_OF_EXTERNAL_BIOTIC_STIMULUS	0.329927	2.28787e-11
GOBP_WOUND_HEALING_INVOLVED_IN_INFLAMMATORY_RESPONSE	0.329887	2.30347e-11
GOBP_REGULATION_OF_FIBROBLAST_APOPTOTIC_PROCESS	0.329685	2.38456e-11
GOBP_PHAGOCYTOSIS	0.329568	2.43256e-11
GOBP_HOST_MEDIATED_REGULATION_OF_INTESTINAL_MICROBIOTA_COMPOSITION	0.329527	2.44981e-11
GOBP_REGULATION_OF_GLYCOPROTEIN_METABOLIC_PROCESS	0.328877	2.73754e-11
GOBP_GLYCOSPHINGOLIPID_BIOSYNTHETIC_PROCESS	0.328831	2.75927e-11
GOBP_REGULATION_OF_PROTEIN_EXIT_FROM_ENDOPLASMIC_RETICULUM	0.328687	2.8278e-11
GOBP_CELLULAR_RESPONSE_TO_BIOTIC_STIMULUS	0.327826	3.27441e-11
GOBP_MICROGLIAL_CELL_MEDIATED_CYTOTOXICITY	0.327635	3.38294e-11
GOBP_TUMOR_NECROSIS_FACTOR_SUPERFAMILY_CYTOKINE_PRODUCTION	0.327625	3.38854e-11
GOBP_POSITIVE_REGULATION_OF_APOPTOTIC_SIGNALING_PATHWAY	0.327614	3.39478e-11
GOBP_T_CELL_EXTRAVASATION	0.327212	3.63437e-11
GOBP_POSITIVE_REGULATION_OF_NF_KAPPAB_TRANSCRIPTION_FACTOR_ACTIVITY	0.327114	3.6957e-11
GOBP_CELLULAR_RESPONSE_TO_INTERFERON_BETA	0.327029	3.74943e-11
GOBP_BRONCHIOLE_DEVELOPMENT	0.326631	4.01108e-11
GOBP_REACTIVE_OXYGEN_SPECIES_BIOSYNTHETIC_PROCESS	0.326511	4.09309e-11
GOBP_RESPONSE_TO_INTERLEUKIN_2	0.326475	4.11812e-11
GOBP_POSITIVE_REGULATION_OF_MACROPHAGE_MIGRATION	0.326427	4.15181e-11
GOBP_REGULATION_OF_FEVER_GENERATION	0.326318	4.22916e-11
GOBP_NEGATIVE_REGULATION_OF_CELL_ACTIVATION	0.326269	4.26378e-11
GOBP_NEGATIVE_REGULATION_OF_DEFENSE_RESPONSE	0.326185	4.32526e-11
GOBP_DETECTION_OF_BIOTIC_STIMULUS	0.326066	4.41289e-11
GOBP_PLASMA_CELL_DIFFERENTIATION	0.325941	4.50719e-11
GOBP_HYPOXIA_INDUCIBLE_FACTOR_1ALPHA_SIGNALING_PATHWAY	0.325927	4.51763e-11
GOBP_TOLL_LIKE_RECEPTOR_8_SIGNALING_PATHWAY	0.325865	4.5656e-11
GOBP_PROCESS_UTILIZING_AUTOPHAGIC_MECHANISM	0.325799	4.61627e-11
GOBP_REGULATION_OF_RETROGRADE_TRANSPORT_ENDOSOME_TO_GOLGI	0.325693	4.69953e-11
GOBP_NEGATIVE_REGULATION_OF_ENDOTHELIAL_CELL_PROLIFERATION	0.325674	4.71456e-11
GOBP_REGULATION_OF_MEMBRANE_INVAGINATION	0.325533	4.82829e-11
GOBP_NEGATIVE_REGULATION_OF_MONONUCLEAR_CELL_MIGRATION	0.324923	5.35052e-11
GOBP_POSITIVE_REGULATION_OF_LEUKOCYTE_APOPTOTIC_PROCESS	0.324724	5.5333e-11
GOBP_INTRACELLULAR_PH_REDUCTION	0.324665	5.58825e-11
GOBP_NEGATIVE_REGULATION_OF_TRANSPORT	0.324473	5.77165e-11
GOBP_VACUOLAR_TRANSPORT	0.324424	5.81883e-11
GOBP_VESICLE_MEDIATED_TRANSPORT	0.323845	6.41238e-11
GOBP_CELLULAR_RESPONSE_TO_MECHANICAL_STIMULUS	0.323822	6.43735e-11
GOBP_MONONUCLEAR_CELL_DIFFERENTIATION	0.323641	6.63522e-11
GOBP_REGULATION_OF_CYSTEINE_TYPE_ENDOPEPTIDASE_ACTIVITY_INVOLVED_IN_APOPTOTIC_PROCESS	0.323604	6.67726e-11
GOBP_SEQUESTERING_OF_TRIGLYCERIDE	0.323389	6.92176e-11
GOBP_POSITIVE_REGULATION_OF_MYELOID_LEUKOCYTE_DIFFERENTIATION	0.323382	6.92985e-11
GOBP_POSITIVE_REGULATION_OF_CD4_POSITIVE_ALPHA_BETA_T_CELL_PROLIFERATION	0.323333	6.98634e-11
GOBP_NEGATIVE_REGULATION_OF_CELL_CELL_ADHESION	0.323301	7.02464e-11
GOBP_LEUKOCYTE_ACTIVATION_INVOLVED_IN_INFLAMMATORY_RESPONSE	0.323226	7.11225e-11
GOBP_REGULATION_OF_LEUKOCYTE_APOPTOTIC_PROCESS	0.323129	7.22851e-11
GOBP_MEMBRANE_LIPID_METABOLIC_PROCESS	0.322957	7.44012e-11
GOBP_ACUTE_INFLAMMATORY_RESPONSE	0.321982	8.75353e-11
GOBP_NEGATIVE_REGULATION_OF_INTRACELLULAR_TRANSPORT	0.321896	8.87979e-11
GOBP_REGULATION_OF_HOMOTYPIC_CELL_CELL_ADHESION	0.321673	9.2145e-11
GOBP_NEGATIVE_REGULATION_OF_INTERFERON_ALPHA_PRODUCTION	0.321579	9.35947e-11
GOBP_REGULATION_OF_INTERLEUKIN_1_MEDIATED_SIGNALING_PATHWAY	0.32153	9.43575e-11
GOBP_AMYLOID_BETA_METABOLIC_PROCESS	0.321491	9.49824e-11
GOBP_GANGLIOSIDE_CATABOLIC_PROCESS	0.321302	9.80114e-11
GOBP_POST_GOLGI_VESICLE_MEDIATED_TRANSPORT	0.321183	9.99613e-11
GOBP_POSITIVE_REGULATION_OF_ALPHA_BETA_T_CELL_DIFFERENTIATION	0.321077	1.01737e-10
GOBP_B_CELL_ACTIVATION_INVOLVED_IN_IMMUNE_RESPONSE	0.320981	1.03368e-10
GOBP_TOLL_LIKE_RECEPTOR_2_SIGNALING_PATHWAY	0.320876	1.05179e-10
GOBP_MICROGLIAL_CELL_ACTIVATION_INVOLVED_IN_IMMUNE_RESPONSE	0.32074	1.07581e-10
GOBP_RESPONSE_TO_CYTOKINE	0.320686	1.08548e-10
GOBP_NEGATIVE_REGULATION_OF_INTERLEUKIN_6_PRODUCTION	0.320615	1.09838e-10
GOBP_PHOSPHATIDYLINOSITOL_METABOLIC_PROCESS	0.320461	1.12666e-10
GOBP_POSITIVE_REGULATION_OF_LYMPHOCYTE_CHEMOTAXIS	0.320456	1.12753e-10
GOBP_NEGATIVE_REGULATION_OF_RELAXATION_OF_MUSCLE	0.320379	1.14205e-10
GOBP_POSITIVE_REGULATION_OF_INTERLEUKIN_2_PRODUCTION	0.320061	1.20376e-10
GOBP_TRIPARTITE_REGIONAL_SUBDIVISION	0.319964	1.22311e-10
GOBP_PHOSPHATIDYLINOSITOL_BIOSYNTHETIC_PROCESS	0.319907	1.2348e-10
GOBP_POSITIVE_REGULATION_OF_MACROPHAGE_CYTOKINE_PRODUCTION	0.31979	1.25874e-10
GOBP_LYTIC_VACUOLE_ORGANIZATION	0.319366	1.35003e-10
GOBP_LYMPH_NODE_DEVELOPMENT	0.319363	1.35074e-10
GOBP_POSITIVE_REGULATION_OF_ADIPOSE_TISSUE_DEVELOPMENT	0.31921	1.38516e-10
GOBP_MACROPHAGE_ACTIVATION	0.319027	1.42749e-10
GOBP_INTERLEUKIN_4_PRODUCTION	0.319026	1.42786e-10
GOBP_POSITIVE_REGULATION_OF_PHOSPHOLIPASE_ACTIVITY	0.318974	1.4401e-10
GOBP_REGULATION_OF_CELL_CELL_ADHESION	0.318944	1.44711e-10
GOBP_LIPOPOLYSACCHARIDE_MEDIATED_SIGNALING_PATHWAY	0.318636	1.52246e-10
GOBP_NOTCH_RECEPTOR_PROCESSING	0.31858	1.53654e-10
GOBP_RESPONSE_TO_INTERFERON_BETA	0.318539	1.54676e-10
GOBP_MONOCYTE_EXTRAVASATION	0.318385	1.58656e-10
GOBP_INTRA_GOLGI_VESICLE_MEDIATED_TRANSPORT	0.318346	1.59668e-10
GOBP_POSITIVE_REGULATION_OF_GASTRO_INTESTINAL_SYSTEM_SMOOTH_MUSCLE_CONTRACTION	0.318125	1.6555e-10
GOBP_POSITIVE_REGULATION_OF_ACTIVATED_T_CELL_PROLIFERATION	0.317619	1.79886e-10
GOBP_NEGATIVE_REGULATION_OF_T_HELPER_1_TYPE_IMMUNE_RESPONSE	0.317364	1.8755e-10
GOBP_GLYCOPROTEIN_METABOLIC_PROCESS	0.317325	1.88734e-10
GOBP_MEMBRANE_LIPID_BIOSYNTHETIC_PROCESS	0.317211	1.92285e-10
GOBP_GLYCEROPHOSPHOLIPID_METABOLIC_PROCESS	0.317113	1.95411e-10
GOBP_NEGATIVE_REGULATION_OF_P38MAPK_CASCADE	0.317048	1.97491e-10
GOBP_REGULATION_OF_NATURAL_KILLER_CELL_ACTIVATION	0.316898	2.02394e-10
GOBP_NEUTROPHIL_MEDIATED_IMMUNITY	0.316512	2.15552e-10
GOBP_VESICLE_ORGANIZATION	0.316486	2.16471e-10
GOBP_POSITIVE_REGULATION_OF_MACROPHAGE_DERIVED_FOAM_CELL_DIFFERENTIATION	0.316479	2.16726e-10
GOBP_NEGATIVE_REGULATION_OF_ESTABLISHMENT_OF_PROTEIN_LOCALIZATION	0.316424	2.18676e-10
GOBP_RESPONSE_TO_PROTOZOAN	0.316337	2.21795e-10
GOBP_POSITIVE_REGULATION_OF_LIPASE_ACTIVITY	0.316087	2.30993e-10
GOBP_POSITIVE_REGULATION_OF_NEUROINFLAMMATORY_RESPONSE	0.315994	2.34537e-10
GOBP_HEPARIN_METABOLIC_PROCESS	0.31596	2.3582e-10
GOBP_REGULATION_OF_ALPHA_BETA_T_CELL_DIFFERENTIATION	0.315858	2.3978e-10
GOBP_REGULATION_OF_ANTIGEN_PROCESSING_AND_PRESENTATION	0.315808	2.4172e-10
GOBP_REGULATION_OF_LEUKOCYTE_TETHERING_OR_ROLLING	0.31568	2.46818e-10
GOBP_REGULATION_OF_OSTEOCLAST_DIFFERENTIATION	0.315471	2.55352e-10
GOBP_RESPONSE_TO_GROWTH_HORMONE	0.315417	2.57601e-10
GOBP_REGULATION_OF_T_CELL_COSTIMULATION	0.315272	2.63745e-10
GOBP_MEMBRANE_INVAGINATION	0.315187	2.67408e-10
GOBP_MACROPHAGE_MIGRATION	0.314667	2.90932e-10
GOBP_NAD_BIOSYNTHESIS_VIA_NICOTINAMIDE_RIBOSIDE_SALVAGE_PATHWAY	0.314431	3.02255e-10
GOBP_MAGNESIUM_ION_TRANSPORT	0.314223	3.12601e-10
GOBP_LEUKOCYTE_APOPTOTIC_PROCESS	0.314045	3.21728e-10
GOBP_POSITIVE_REGULATION_OF_HYDROLASE_ACTIVITY	0.313918	3.28402e-10
GOBP_NEGATIVE_REGULATION_OF_PROTEIN_DEPHOSPHORYLATION	0.313377	3.58352e-10
GOBP_LYMPHOCYTE_COSTIMULATION	0.313368	3.58846e-10
GOBP_POSITIVE_REGULATION_OF_CELL_CELL_ADHESION	0.313341	3.60398e-10
GOBP_DENDRITIC_CELL_ANTIGEN_PROCESSING_AND_PRESENTATION	0.313294	3.63135e-10
GOBP_RESPONSE_TO_L_ASCORBIC_ACID	0.313271	3.64528e-10
GOBP_AMYLOID_PRECURSOR_PROTEIN_METABOLIC_PROCESS	0.313111	3.73995e-10
GOBP_DEFENSE_RESPONSE_TO_BACTERIUM	0.313055	3.77402e-10
GOBP_EXOCYTOSIS	0.312969	3.82654e-10
GOBP_POSITIVE_REGULATION_OF_HOMOTYPIC_CELL_CELL_ADHESION	0.312652	4.02703e-10
GOBP_GOLGI_TO_PLASMA_MEMBRANE_PROTEIN_TRANSPORT	0.312584	4.07134e-10
GOBP_INTERLEUKIN_18_PRODUCTION	0.312444	4.1639e-10
GOBP_RESPIRATORY_BURST	0.312414	4.18354e-10
GOBP_POSITIVE_REGULATION_OF_MACROPHAGE_ACTIVATION	0.31239	4.19992e-10
GOBP_NEGATIVE_REGULATION_OF_ENDOPLASMIC_RETICULUM_STRESS_INDUCED_EIF2_ALPHA_PHOSPHORYLATION	0.312174	4.34791e-10
GOBP_PROGRAMMED_CELL_DEATH_INVOLVED_IN_CELL_DEVELOPMENT	0.311902	4.54177e-10
GOBP_POSITIVE_REGULATION_OF_LEUKOCYTE_DEGRANULATION	0.311857	4.57479e-10
GOBP_MAST_CELL_PROLIFERATION	0.311562	4.79654e-10
GOBP_POSITIVE_REGULATION_OF_TYPE_2_IMMUNE_RESPONSE	0.311394	4.92722e-10
GOBP_REGULATION_OF_NITRIC_OXIDE_METABOLIC_PROCESS	0.311376	4.94102e-10
GOBP_TONIC_SMOOTH_MUSCLE_CONTRACTION	0.311244	5.04685e-10
GOBP_NEGATIVE_REGULATION_OF_TOLL_LIKE_RECEPTOR_2_SIGNALING_PATHWAY	0.31113	5.13913e-10
GOBP_REGULATION_OF_IRON_ION_TRANSMEMBRANE_TRANSPORT	0.310884	5.3453e-10
GOBP_CYTOKINE_PRODUCTION_INVOLVED_IN_INFLAMMATORY_RESPONSE	0.310812	5.40736e-10
GOBP_POSITIVE_REGULATION_OF_OSTEOCLAST_DIFFERENTIATION	0.310811	5.40828e-10
GOBP_NEGATIVE_REGULATION_OF_OSTEOCLAST_DIFFERENTIATION	0.310646	5.55247e-10
GOBP_ANTIGEN_PROCESSING_AND_PRESENTATION_ENDOGENOUS_LIPID_ANTIGEN_VIA_MHC_CLASS_IB	0.310466	5.71427e-10
GOBP_REGULATION_OF_TOLL_LIKE_RECEPTOR_9_SIGNALING_PATHWAY	0.310253	5.911e-10
GOBP_ANTIGEN_PROCESSING_AND_PRESENTATION_OF_ENDOGENOUS_ANTIGEN	0.310214	5.94757e-10
GOBP_REGULATION_OF_CELLULAR_EXTRAVASATION	0.309766	6.38748e-10
GOBP_POSITIVE_REGULATION_OF_PHAGOCYTOSIS	0.309754	6.40001e-10
GOBP_MATURE_CONVENTIONAL_DENDRITIC_CELL_DIFFERENTIATION	0.309679	6.47664e-10
GOBP_TRYPTOPHAN_METABOLIC_PROCESS	0.30937	6.80184e-10
GOBP_NEGATIVE_REGULATION_OF_CELL_CHEMOTAXIS_TO_FIBROBLAST_GROWTH_FACTOR	0.309279	6.90083e-10
GOBP_PLATELET_ACTIVATING_FACTOR_METABOLIC_PROCESS	0.308896	7.33295e-10
GOBP_NEGATIVE_REGULATION_OF_CYTOKINE_PRODUCTION	0.308868	7.36582e-10
GOBP_POSITIVE_REGULATION_OF_LEUKOCYTE_TETHERING_OR_ROLLING	0.308663	7.60969e-10
GOBP_POSITIVE_REGULATION_OF_ACUTE_INFLAMMATORY_RESPONSE	0.308443	7.8788e-10
GOBP_MONOCYTE_CHEMOTAXIS	0.308358	7.98607e-10
GOBP_NATURAL_KILLER_CELL_ACTIVATION_INVOLVED_IN_IMMUNE_RESPONSE	0.308324	8.02834e-10
GOBP_POSITIVE_REGULATION_OF_INTERLEUKIN_13_PRODUCTION	0.308166	8.23194e-10
GOBP_SEQUESTERING_OF_METAL_ION	0.308048	8.3861e-10
GOBP_T_CELL_RECEPTOR_SIGNALING_PATHWAY	0.30741	9.27523e-10
GOBP_DETECTION_OF_BACTERIUM	0.307362	9.34504e-10
GOBP_DEFENSE_RESPONSE_TO_GRAM_POSITIVE_BACTERIUM	0.306841	1.01437e-09
GOBP_EPITHELIAL_FLUID_TRANSPORT	0.306823	1.01724e-09
GOBP_POSITIVE_REGULATION_OF_LIPOPOLYSACCHARIDE_MEDIATED_SIGNALING_PATHWAY	0.306758	1.02777e-09
GOBP_POSITIVE_REGULATION_OF_EXTRINSIC_APOPTOTIC_SIGNALING_PATHWAY	0.306747	1.02953e-09
GOBP_REGULATION_OF_PHOSPHOLIPID_TRANSLOCATION	0.306645	1.04616e-09
GOBP_REGULATION_OF_MYELOID_DENDRITIC_CELL_ACTIVATION	0.306575	1.05764e-09
GOBP_NEGATIVE_REGULATION_OF_INTERLEUKIN_18_PRODUCTION	0.306146	1.13131e-09
GOBP_RESPONSE_TO_INTERLEUKIN_1	0.305791	1.19602e-09
GOBP_REGULATION_OF_BIOLOGICAL_PROCESS_INVOLVED_IN_SYMBIOTIC_INTERACTION	0.305763	1.20125e-09
GOBP_NATURAL_KILLER_CELL_CHEMOTAXIS	0.305666	1.21963e-09
GOBP_NEGATIVE_REGULATION_OF_RESPONSE_TO_TUMOR_CELL	0.305362	1.2792e-09
GOBP_NEGATIVE_REGULATION_OF_VASCULAR_ENDOTHELIAL_CELL_PROLIFERATION	0.305297	1.2921e-09
GOBP_LYMPHOCYTE_APOPTOTIC_PROCESS	0.305009	1.35158e-09
GOBP_REGULATION_OF_T_HELPER_CELL_DIFFERENTIATION	0.304611	1.43819e-09
GOBP_REGULATION_OF_COMPLEMENT_DEPENDENT_CYTOTOXICITY	0.304247	1.52209e-09
GOBP_CHEMOKINE_C_X_C_MOTIF_LIGAND_2_PRODUCTION	0.303865	1.61548e-09
GOBP_NATURAL_KILLER_CELL_CYTOKINE_PRODUCTION	0.303642	1.67247e-09
GOBP_MEMBRANE_LIPID_CATABOLIC_PROCESS	0.303628	1.67599e-09
GOBP_POSITIVE_REGULATION_OF_TOLL_LIKE_RECEPTOR_3_SIGNALING_PATHWAY	0.303406	1.73493e-09
GOBP_PROTEIN_DEPHOSPHORYLATION	0.303326	1.7564e-09
GOBP_NEGATIVE_REGULATION_OF_TRANSLATIONAL_ELONGATION	0.30321	1.78841e-09
GOBP_NEGATIVE_REGULATION_OF_PROTEIN_LOCALIZATION	0.30318	1.79664e-09
GOBP_REGULATION_OF_MACROPHAGE_ACTIVATION	0.303144	1.80684e-09
GOBP_NEGATIVE_REGULATION_OF_B_CELL_RECEPTOR_SIGNALING_PATHWAY	0.302842	1.89322e-09
GOBP_PLATELET_DEGRANULATION	0.302783	1.91068e-09
GOBP_REGULATION_OF_RESPONSE_TO_STRESS	0.302733	1.92565e-09
GOBP_REGULATION_OF_GLIAL_CELL_MIGRATION	0.302511	1.99271e-09
GOBP_NADPH_OXIDATION	0.30223	2.0813e-09
GOBP_POSITIVE_REGULATION_OF_ORGANIC_ACID_TRANSPORT	0.301621	2.28625e-09
GOBP_ESTABLISHMENT_OF_PROTEIN_LOCALIZATION_TO_PLASMA_MEMBRANE	0.301527	2.31983e-09
GOBP_DETECTION_OF_MOLECULE_OF_BACTERIAL_ORIGIN	0.301473	2.33926e-09
GOBP_REGULATION_OF_PEPTIDYL_TYROSINE_PHOSPHORYLATION	0.301454	2.34593e-09
GOBP_POSITIVE_REGULATION_OF_LEUKOCYTE_ADHESION_TO_VASCULAR_ENDOTHELIAL_CELL	0.301449	2.34772e-09
GOBP_NEGATIVE_REGULATION_OF_CANONICAL_NF_KAPPAB_SIGNAL_TRANSDUCTION	0.301369	2.37679e-09
GOBP_GLYCOPROTEIN_BIOSYNTHETIC_PROCESS	0.30111	2.47357e-09
GOBP_IMMUNOLOGICAL_SYNAPSE_FORMATION	0.301071	2.48833e-09
GOBP_EXTRINSIC_APOPTOTIC_SIGNALING_PATHWAY_VIA_DEATH_DOMAIN_RECEPTORS	0.300953	2.53412e-09
GOBP_POSITIVE_REGULATION_OF_TISSUE_REMODELING	0.300916	2.54843e-09
GOBP_REGULATION_OF_MACROAUTOPHAGY	0.300792	2.59745e-09
GOBP_REGULATION_OF_LIPOPOLYSACCHARIDE_MEDIATED_SIGNALING_PATHWAY	0.300535	2.70228e-09
GOBP_NEGATIVE_REGULATION_OF_LEUKOCYTE_MIGRATION	0.300418	2.75094e-09
GOBP_POSITIVE_REGULATION_OF_INTERLEUKIN_18_PRODUCTION	0.300374	2.76961e-09
GOBP_POSITIVE_REGULATION_OF_T_CELL_APOPTOTIC_PROCESS	0.300368	2.7722e-09
GOBP_LIPOPROTEIN_METABOLIC_PROCESS	0.300315	2.79469e-09
GOBP_TYPE_II_INTERFERON_MEDIATED_SIGNALING_PATHWAY	0.300032	2.91866e-09
GOBP_REGULATION_OF_T_CELL_ACTIVATION_VIA_T_CELL_RECEPTOR_CONTACT_WITH_ANTIGEN_BOUND_TO_MHC_MOLECULE_ON_ANTIGEN_PRESENTING_CELL	0.30003	2.91975e-09
GOBP_FEVER_GENERATION	0.299998	2.93413e-09
GOBP_REGULATION_OF_MACROPHAGE_MIGRATION	0.299425	3.20286e-09
GOBP_REGULATION_OF_ANGIOTENSIN_LEVELS_IN_BLOOD	0.299301	3.26414e-09
GOBP_POSITIVE_REGULATION_OF_CHEMOKINE_C_X_C_MOTIF_LIGAND_2_PRODUCTION	0.299169	3.33066e-09
GOBP_RESPONSE_TO_LIPOTEICHOIC_ACID	0.29906	3.38635e-09
GOBP_MACROPHAGE_CYTOKINE_PRODUCTION	0.299033	3.40042e-09
GOBP_MACROPHAGE_ACTIVATION_INVOLVED_IN_IMMUNE_RESPONSE	0.29897	3.43352e-09
GOBP_MACROAUTOPHAGY	0.298854	3.49445e-09
GOBP_RELAXATION_OF_CARDIAC_MUSCLE	0.298742	3.55506e-09
GOBP_REGULATION_OF_VIRAL_PROCESS	0.298668	3.59541e-09
GOBP_PIGMENTATION	0.29842	3.73337e-09
GOBP_GLUCOSAMINE_CONTAINING_COMPOUND_METABOLIC_PROCESS	0.298038	3.95692e-09
GOBP_CELLULAR_RESPONSE_TO_IRON_ION	0.297835	4.08092e-09
GOBP_VASCULAR_ENDOTHELIAL_GROWTH_FACTOR_PRODUCTION	0.297608	4.22433e-09
GOBP_REGULATION_OF_HYDROLASE_ACTIVITY	0.29734	4.39952e-09
GOBP_REGULATION_OF_LUNG_BLOOD_PRESSURE	0.297261	4.45229e-09
GOBP_HOMEOSTASIS_OF_NUMBER_OF_CELLS_WITHIN_A_TISSUE	0.297087	4.57159e-09
GOBP_HEMOPOIESIS	0.297005	4.62826e-09
GOBP_CD8_POSITIVE_ALPHA_BETA_T_CELL_DIFFERENTIATION	0.296994	4.63646e-09
GOBP_NEGATIVE_REGULATION_OF_LYMPHOCYTE_MIGRATION	0.296741	4.81723e-09
GOBP_INDOLE_CONTAINING_COMPOUND_METABOLIC_PROCESS	0.29674	4.81796e-09
GOBP_NEGATIVE_REGULATION_OF_LIPID_STORAGE	0.296509	4.98924e-09
GOBP_TYPE_2_IMMUNE_RESPONSE	0.296469	5.01938e-09
GOBP_PHOSPHOLIPID_METABOLIC_PROCESS	0.296448	5.03519e-09
GOBP_REGULATION_OF_TYPE_2_IMMUNE_RESPONSE	0.296295	5.15293e-09
GOBP_ACUTE_INFLAMMATORY_RESPONSE_TO_ANTIGENIC_STIMULUS	0.296211	5.21918e-09
GOBP_POSITIVE_REGULATION_OF_TOLL_LIKE_RECEPTOR_9_SIGNALING_PATHWAY	0.296134	5.27995e-09
GOBP_NEGATIVE_REGULATION_OF_LEUKOCYTE_APOPTOTIC_PROCESS	0.296112	5.29731e-09
GOBP_VASODILATION	0.296026	5.36639e-09
GOBP_TYPE_II_HYPERSENSITIVITY	0.295886	5.48152e-09
GOBP_NEUROINFLAMMATORY_RESPONSE	0.295821	5.53477e-09
GOBP_POSITIVE_REGULATION_OF_INTERFERON_ALPHA_PRODUCTION	0.295724	5.61622e-09
GOBP_POSITIVE_REGULATION_OF_T_CELL_MEDIATED_IMMUNE_RESPONSE_TO_TUMOR_CELL	0.295642	5.68655e-09
GOBP_ANTIBODY_DEPENDENT_CELLULAR_CYTOTOXICITY	0.295584	5.73657e-09
GOBP_POSITIVE_REGULATION_OF_FEVER_GENERATION	0.295347	5.94497e-09
GOBP_POSITIVE_REGULATION_OF_GOLGI_TO_PLASMA_MEMBRANE_PROTEIN_TRANSPORT	0.295239	6.04246e-09
GOBP_NEGATIVE_REGULATION_OF_INTERLEUKIN_10_PRODUCTION	0.29498	6.28229e-09
GOBP_POSITIVE_REGULATION_OF_RESPONSE_TO_CYTOKINE_STIMULUS	0.294509	6.74161e-09
GOBP_POSITIVE_REGULATION_OF_PEPTIDYL_TYROSINE_PHOSPHORYLATION	0.294313	6.94304e-09
GOBP_POSITIVE_REGULATION_OF_RECEPTOR_BINDING	0.294092	7.1767e-09
GOBP_RESPONSE_TO_LECTIN	0.294052	7.21951e-09
GOBP_THYMOCYTE_MIGRATION	0.29393	7.35299e-09
GOBP_HEAT_GENERATION	0.293723	7.58408e-09
GOBP_VITAMIN_D_BIOSYNTHETIC_PROCESS	0.293721	7.58679e-09
GOBP_GLIAL_CELL_ACTIVATION	0.293656	7.66094e-09
GOBP_POSITIVE_REGULATION_OF_DENDRITIC_CELL_CHEMOTAXIS	0.293514	7.82532e-09
GOBP_REGULATION_OF_HIPPOCAMPAL_NEURON_APOPTOTIC_PROCESS	0.293417	7.93922e-09
GOBP_ZYMOGEN_INHIBITION	0.29341	7.94675e-09
GOBP_REGULATION_OF_MYOFIBROBLAST_DIFFERENTIATION	0.293222	8.17342e-09
GOBP_REGULATION_OF_DEPHOSPHORYLATION	0.293218	8.17802e-09
GOBP_RESPONSE_TO_HYDROPEROXIDE	0.293014	8.43076e-09
GOBP_REGULATION_OF_SYNCYTIUM_FORMATION_BY_PLASMA_MEMBRANE_FUSION	0.292946	8.51709e-09
GOBP_REGULATION_OF_MYOBLAST_FUSION	0.292944	8.51932e-09
GOBP_RESPONSE_TO_HEPATOCYTE_GROWTH_FACTOR	0.292725	8.80167e-09
GOBP_CHOLESTEROL_STORAGE	0.292692	8.84595e-09
GOBP_MYELOID_LEUKOCYTE_DIFFERENTIATION	0.292285	9.39774e-09
GOBP_HUMORAL_IMMUNE_RESPONSE	0.292246	9.45165e-09
GOBP_ACTIVATION_OF_PHOSPHOLIPASE_C_ACTIVITY	0.291943	9.88805e-09
GOBP_RELEASE_OF_SEQUESTERED_CALCIUM_ION_INTO_CYTOSOL_BY_ENDOPLASMIC_RETICULUM	0.291882	9.97732e-09
GOBP_ELASTIN_METABOLIC_PROCESS	0.291767	1.01496e-08
GOBP_GOLGI_TO_ENDOSOME_TRANSPORT	0.291634	1.03515e-08
GOBP_IMMUNE_RESPONSE_REGULATING_CELL_SURFACE_RECEPTOR_SIGNALING_PATHWAY_INVOLVED_IN_PHAGOCYTOSIS	0.291511	1.05413e-08
GOBP_GLYCOSPHINGOLIPID_METABOLIC_PROCESS	0.29138	1.07494e-08
GOBP_REGULATION_OF_RELAXATION_OF_MUSCLE	0.291358	1.07835e-08
GOBP_COPPER_ION_TRANSMEMBRANE_TRANSPORT	0.291334	1.08219e-08
GOBP_MATURE_B_CELL_DIFFERENTIATION	0.291262	1.0938e-08
GOBP_NEGATIVE_REGULATION_OF_SEQUESTERING_OF_TRIGLYCERIDE	0.290983	1.13991e-08
GOBP_SMOOTH_MUSCLE_CELL_CHEMOTAXIS	0.290589	1.20824e-08
GOBP_LYSOSOMAL_TRANSPORT	0.290551	1.21504e-08
GOBP_RELAXATION_OF_MUSCLE	0.290373	1.24749e-08
GOBP_POSITIVE_REGULATION_OF_CATALYTIC_ACTIVITY	0.290182	1.28302e-08
GOBP_REGULATION_OF_SENSORY_PERCEPTION	0.290154	1.28832e-08
GOBP_NEGATIVE_REGULATION_OF_ISOTYPE_SWITCHING	0.289961	1.32564e-08
GOBP_GOLGI_TO_LYSOSOME_TRANSPORT	0.289843	1.34887e-08
GOBP_POSITIVE_REGULATION_OF_VACUOLE_ORGANIZATION	0.289756	1.36623e-08
GOBP_NEGATIVE_REGULATION_OF_RESPONSE_TO_BIOTIC_STIMULUS	0.289513	1.41589e-08
GOBP_DENDRITIC_CELL_DIFFERENTIATION	0.288701	1.59531e-08
GOBP_RESPONSE_TO_TUMOR_NECROSIS_FACTOR	0.288696	1.5964e-08
GOBP_THORAX_AND_ANTERIOR_ABDOMEN_DETERMINATION	0.288457	1.6533e-08
GOBP_REGULATION_OF_GOLGI_ORGANIZATION	0.288421	1.66197e-08
GOBP_REGULATION_OF_CHEMOTAXIS	0.288399	1.66732e-08
GOBP_NEGATIVE_REGULATION_OF_PROTEIN_LOCALIZATION_TO_MEMBRANE	0.288399	1.6674e-08
GOBP_CELLULAR_RESPONSE_TO_OXIDISED_LOW_DENSITY_LIPOPROTEIN_PARTICLE_STIMULUS	0.288375	1.67315e-08
GOBP_AMYLOID_PRECURSOR_PROTEIN_CATABOLIC_PROCESS	0.288264	1.70062e-08
GOBP_REGULATION_OF_PEPTIDASE_ACTIVITY	0.288243	1.70603e-08
GOBP_NEGATIVE_REGULATION_OF_NERVOUS_SYSTEM_PROCESS	0.28814	1.73177e-08
GOBP_REGULATION_OF_RETROGRADE_PROTEIN_TRANSPORT_ER_TO_CYTOSOL	0.287997	1.76848e-08
GOBP_MAINTENANCE_OF_LOCATION	0.287789	1.82302e-08
GOBP_REGULATION_OF_CELL_ADHESION_MEDIATED_BY_INTEGRIN	0.287699	1.84701e-08
GOBP_REGULATION_OF_PLASMA_CELL_DIFFERENTIATION	0.287462	1.91198e-08
GOBP_REGULATION_OF_FAS_SIGNALING_PATHWAY	0.287348	1.94405e-08
GOBP_REGULATION_OF_AUTOPHAGY	0.287119	2.01008e-08
GOBP_TYPE_I_INTERFERON_PRODUCTION	0.287061	2.02725e-08
GOBP_CELLULAR_RESPONSE_TO_INTERLEUKIN_1	0.286976	2.05244e-08
GOBP_T_HELPER_1_CELL_DIFFERENTIATION	0.286866	2.0856e-08
GOBP_ANTIGEN_PROCESSING_AND_PRESENTATION_OF_LIPID_ANTIGEN_VIA_MHC_CLASS_IB	0.286716	2.13172e-08
GOBP_POSITIVE_REGULATION_OF_B_CELL_RECEPTOR_SIGNALING_PATHWAY	0.286577	2.17506e-08
GOBP_TAXIS	0.286511	2.19619e-08
GOBP_TRYPTOPHAN_CATABOLIC_PROCESS_TO_KYNURENINE	0.286447	2.21667e-08
GOBP_APOLIPOPROTEIN_A_I_MEDIATED_SIGNALING_PATHWAY	0.286388	2.23562e-08
GOBP_REGULATION_OF_PLATELET_ACTIVATION	0.28602	2.35826e-08
GOBP_POSITIVE_REGULATION_OF_RHO_PROTEIN_SIGNAL_TRANSDUCTION	0.285854	2.41588e-08
GOBP_CELLULAR_RESPONSE_TO_DSRNA	0.28545	2.56135e-08
GOBP_GOLGI_TO_PLASMA_MEMBRANE_TRANSPORT	0.285082	2.70152e-08
GOBP_HEPARIN_BIOSYNTHETIC_PROCESS	0.284986	2.73935e-08
GOBP_ZINC_ION_IMPORT_INTO_ORGANELLE	0.284684	2.86134e-08
GOBP_INORGANIC_ION_HOMEOSTASIS	0.284621	2.88765e-08
GOBP_PYRIDINE_NUCLEOTIDE_BIOSYNTHETIC_PROCESS	0.284602	2.8953e-08
GOBP_ICOSANOID_BIOSYNTHETIC_PROCESS	0.284199	3.06847e-08
GOBP_REGULATION_OF_LEUKOCYTE_DIFFERENTIATION	0.283707	3.29361e-08
GOBP_POSITIVE_REGULATION_OF_CELL_MATURATION	0.283578	3.35517e-08
GOBP_CELLULAR_RESPONSE_TO_LIPOPROTEIN_PARTICLE_STIMULUS	0.283492	3.39706e-08
GOBP_CELLULAR_RESPONSE_TO_INTERFERON_ALPHA	0.283401	3.44178e-08
GOBP_MYOFIBROBLAST_DIFFERENTIATION	0.283399	3.4424e-08
GOBP_ENDOSOMAL_TRANSPORT	0.283354	3.46497e-08
GOBP_AMYLOID_PRECURSOR_PROTEIN_BIOSYNTHETIC_PROCESS	0.28315	3.56782e-08
GOBP_NEGATIVE_REGULATION_OF_INFLAMMATORY_RESPONSE	0.283146	3.56991e-08
GOBP_CONSTITUTIVE_SECRETORY_PATHWAY	0.28309	3.59873e-08
GOBP_POSITIVE_REGULATION_OF_MICROGLIAL_CELL_ACTIVATION	0.283021	3.6343e-08
GOBP_REACTIVE_NITROGEN_SPECIES_METABOLIC_PROCESS	0.282924	3.68547e-08
GOBP_N_ACETYLNEURAMINATE_CATABOLIC_PROCESS	0.282496	3.91808e-08
GOBP_NEGATIVE_REGULATION_OF_CELLULAR_RESPONSE_TO_VASCULAR_ENDOTHELIAL_GROWTH_FACTOR_STIMULUS	0.282395	3.97546e-08
GOBP_NEGATIVE_REGULATION_OF_GLUCOSE_TRANSMEMBRANE_TRANSPORT	0.282091	4.15194e-08
GOBP_REGULATION_OF_RELAXATION_OF_CARDIAC_MUSCLE	0.281954	4.23402e-08
GOBP_REGULATION_OF_LIPID_STORAGE	0.281876	4.28085e-08
GOBP_REGULATION_OF_APOPTOTIC_CELL_CLEARANCE	0.281833	4.30739e-08
GOBP_EOSINOPHIL_MIGRATION	0.281816	4.31814e-08
GOBP_INTERLEUKIN_33_MEDIATED_SIGNALING_PATHWAY	0.281643	4.426e-08
GOBP_GLUCOSAMINE_CONTAINING_COMPOUND_CATABOLIC_PROCESS	0.281401	4.58127e-08
GOBP_SECOND_MESSENGER_MEDIATED_SIGNALING	0.281384	4.59236e-08
GOBP_INTRACELLULAR_RECEPTOR_SIGNALING_PATHWAY	0.28133	4.62768e-08
GOBP_POSITIVE_REGULATION_OF_NATURAL_KILLER_CELL_DIFFERENTIATION	0.281233	4.69169e-08
GOBP_THYMIC_T_CELL_SELECTION	0.281176	4.73038e-08
GOBP_POSITIVE_REGULATION_OF_ENDOCYTOSIS	0.281076	4.79775e-08
GOBP_REGULATION_OF_LYMPHOCYTE_DIFFERENTIATION	0.28051	5.19981e-08
GOBP_POSITIVE_REGULATION_OF_NECROPTOTIC_PROCESS	0.280485	5.21789e-08
GOBP_RETROGRADE_TRANSPORT_ENDOSOME_TO_GOLGI	0.280478	5.22324e-08
GOBP_RENAL_RESPONSE_TO_BLOOD_FLOW_INVOLVED_IN_CIRCULATORY_RENIN_ANGIOTENSIN_REGULATION_OF_SYSTEMIC_ARTERIAL_BLOOD_PRESSURE	0.280371	5.30361e-08
GOBP_REGULATION_OF_MYELOID_LEUKOCYTE_DIFFERENTIATION	0.280061	5.54136e-08
GOBP_NEGATIVE_REGULATION_OF_MAP_KINASE_ACTIVITY	0.279744	5.79615e-08
GOBP_RESPONSE_TO_YEAST	0.279721	5.815e-08
GOBP_POSITIVE_REGULATION_OF_HEMOPOIESIS	0.27969	5.84044e-08
GOBP_INTESTINAL_EPITHELIAL_STRUCTURE_MAINTENANCE	0.279316	6.15776e-08
GOBP_INFLAMMATORY_CELL_APOPTOTIC_PROCESS	0.279304	6.16761e-08
GOBP_NEGATIVE_REGULATION_OF_SYNAPTIC_VESICLE_EXOCYTOSIS	0.278716	6.70154e-08
GOBP_PHAGOSOME_MATURATION	0.278536	6.87354e-08
GOBP_REGULATION_OF_ACUTE_INFLAMMATORY_RESPONSE_TO_ANTIGENIC_STIMULUS	0.278431	6.97569e-08
GOBP_NEGATIVE_REGULATION_OF_CHRONIC_INFLAMMATORY_RESPONSE	0.278399	7.0073e-08
GOBP_PARANODAL_JUNCTION_ASSEMBLY	0.278099	7.30875e-08
GOBP_PIGMENT_GRANULE_ORGANIZATION	0.277958	7.4554e-08
GOBP_INTERLEUKIN_4_MEDIATED_SIGNALING_PATHWAY	0.277526	7.92172e-08
GOBP_REGULATION_OF_EPITHELIAL_CELL_PROLIFERATION_INVOLVED_IN_LUNG_MORPHOGENESIS	0.277525	7.9229e-08
GOBP_REGULATION_OF_CORTICOTROPIN_SECRETION	0.277424	8.03557e-08
GOBP_INTERLEUKIN_6_MEDIATED_SIGNALING_PATHWAY	0.277395	8.0687e-08
GOBP_REGULATION_OF_LIPASE_ACTIVITY	0.277248	8.23645e-08
GOBP_NEGATIVE_REGULATION_OF_INTERFERON_BETA_PRODUCTION	0.277161	8.33735e-08
GOBP_POSITIVE_REGULATION_OF_COMPLEMENT_ACTIVATION	0.27699	8.53946e-08
GOBP_POSITIVE_REGULATION_OF_INTRACELLULAR_SIGNAL_TRANSDUCTION	0.276886	8.66413e-08
GOBP_REGULATION_OF_ANTIGEN_PROCESSING_AND_PRESENTATION_OF_PEPTIDE_OR_POLYSACCHARIDE_ANTIGEN_VIA_MHC_CLASS_II	0.276868	8.68641e-08
GOBP_SPHINGOLIPID_METABOLIC_PROCESS	0.2767	8.89298e-08
GOBP_POSITIVE_REGULATION_OF_PROGRAMMED_CELL_DEATH	0.276459	9.19759e-08
GOBP_DEFENSE_RESPONSE_TO_GRAM_NEGATIVE_BACTERIUM	0.276456	9.20074e-08
GOBP_POSITIVE_REGULATION_OF_GLIAL_CELL_MIGRATION	0.27612	9.64197e-08
GOBP_O_GLYCAN_PROCESSING	0.275684	1.02462e-07
GOBP_N_TERMINAL_PROTEIN_LIPIDATION	0.275257	1.08736e-07
GOBP_REGULATION_OF_PHOSPHOLIPASE_ACTIVITY	0.275117	1.10862e-07
GOBP_REGULATION_OF_CARDIAC_MUSCLE_CONTRACTION_BY_REGULATION_OF_THE_RELEASE_OF_SEQUESTERED_CALCIUM_ION	0.274938	1.13655e-07
GOBP_NEGATIVE_REGULATION_OF_LEUKOCYTE_ADHESION_TO_VASCULAR_ENDOTHELIAL_CELL	0.274803	1.1581e-07
GOBP_NEGATIVE_REGULATION_OF_RESPONSE_TO_EXTERNAL_STIMULUS	0.274705	1.17397e-07
GOBP_POSITIVE_REGULATION_OF_T_HELPER_CELL_DIFFERENTIATION	0.274492	1.20901e-07
GOBP_REGULATION_OF_LAMELLIPODIUM_ASSEMBLY	0.274338	1.23521e-07
GOBP_PHOSPHOLIPID_DEPHOSPHORYLATION	0.274226	1.25453e-07
GOBP_POSITIVE_REGULATION_OF_REGULATORY_T_CELL_DIFFERENTIATION	0.274148	1.268e-07
GOBP_REGULATION_OF_CHEMOKINE_MEDIATED_SIGNALING_PATHWAY	0.27412	1.27299e-07
GOBP_POSITIVE_REGULATION_OF_CELL_CELL_ADHESION_MEDIATED_BY_INTEGRIN	0.273973	1.29919e-07
GOBP_REGULATION_OF_ACUTE_INFLAMMATORY_RESPONSE	0.273794	1.33167e-07
GOBP_NEGATIVE_REGULATION_OF_JNK_CASCADE	0.273782	1.33389e-07
GOBP_MODULATION_BY_SYMBIONT_OF_ENTRY_INTO_HOST	0.273485	1.38963e-07
GOBP_IMMUNE_RESPONSE_INHIBITING_CELL_SURFACE_RECEPTOR_SIGNALING_PATHWAY	0.2734	1.40615e-07
GOBP_NEGATIVE_REGULATION_OF_AMYLOID_PRECURSOR_PROTEIN_BIOSYNTHETIC_PROCESS	0.273318	1.42199e-07
GOBP_REGULATION_OF_PLATELET_AGGREGATION	0.273287	1.42825e-07
GOBP_MEMBRANE_PROTEIN_PROTEOLYSIS	0.273245	1.43653e-07
GOBP_NEGATIVE_REGULATION_OF_INNATE_IMMUNE_RESPONSE	0.273018	1.48206e-07
GOBP_POSITIVE_REGULATION_OF_APOPTOTIC_CELL_CLEARANCE	0.272996	1.48653e-07
GOBP_NEGATIVE_REGULATION_OF_SECRETION	0.272881	1.51038e-07
GOBP_REGULATION_OF_REACTIVE_OXYGEN_SPECIES_BIOSYNTHETIC_PROCESS	0.272847	1.51731e-07
GOBP_IRON_ION_TRANSMEMBRANE_TRANSPORT	0.272749	1.53808e-07
GOBP_REGULATION_OF_NEUROINFLAMMATORY_RESPONSE	0.272683	1.552e-07
GOBP_LEUKOCYTE_CHEMOTAXIS_INVOLVED_IN_INFLAMMATORY_RESPONSE	0.272662	1.55646e-07
GOBP_PINOCYTOSIS	0.272638	1.56156e-07
GOBP_POSITIVE_REGULATION_OF_CELL_ADHESION	0.272371	1.61994e-07
GOBP_INTERLEUKIN_2_PRODUCTION	0.272344	1.62605e-07
GOBP_NEGATIVE_REGULATION_OF_TYPE_I_INTERFERON_PRODUCTION	0.272324	1.63052e-07
GOBP_GOLGI_VESICLE_TRANSPORT	0.27202	1.69984e-07
GOBP_KYNURENINE_METABOLIC_PROCESS	0.271946	1.7172e-07
GOBP_REGULATION_OF_RESPONSE_TO_CYTOKINE_STIMULUS	0.271892	1.72995e-07
GOBP_POSITIVE_REGULATION_OF_CELLULAR_RESPIRATION	0.271874	1.73444e-07
GOBP_REGULATION_OF_LYSOSOME_ORGANIZATION	0.271568	1.80849e-07
GOBP_CELLULAR_PIGMENTATION	0.271497	1.82623e-07
GOBP_REGULATION_OF_HEMOPOIESIS	0.27145	1.83794e-07
GOBP_NEGATIVE_REGULATION_OF_CELL_ADHESION	0.271287	1.87948e-07
GOBP_REGULATION_OF_SEQUESTERING_OF_TRIGLYCERIDE	0.271122	1.92237e-07
GOBP_REGULATION_OF_CELL_COMMUNICATION_BY_ELECTRICAL_COUPLING	0.270963	1.96461e-07
GOBP_NEGATIVE_REGULATION_OF_RECEPTOR_SIGNALING_PATHWAY_VIA_STAT	0.270857	1.99316e-07
GOBP_REGULATION_OF_NATURAL_KILLER_CELL_DIFFERENTIATION	0.270756	2.0209e-07
GOBP_POSITIVE_REGULATION_OF_PLATELET_ACTIVATION	0.270739	2.02551e-07
GOBP_NEGATIVE_REGULATION_OF_REGULATORY_T_CELL_DIFFERENTIATION	0.270705	2.03486e-07
GOBP_HYPERSENSITIVITY	0.270627	2.05682e-07
GOBP_RESPONSE_TO_DIETARY_EXCESS	0.270366	2.13115e-07
GOBP_PEPTIDYL_TYROSINE_MODIFICATION	0.270304	2.14936e-07
GOBP_POSITIVE_REGULATION_OF_SMALL_GTPASE_MEDIATED_SIGNAL_TRANSDUCTION	0.270162	2.19127e-07
GOBP_POSITIVE_REGULATION_OF_CYTOSOLIC_CALCIUM_ION_CONCENTRATION	0.27007	2.21884e-07
GOBP_NK_T_CELL_PROLIFERATION	0.270016	2.2353e-07
GOBP_PROTEIN_O_LINKED_GLYCOSYLATION_VIA_THREONINE	0.269981	2.24593e-07
GOBP_POSITIVE_REGULATION_OF_PROTEIN_CONTAINING_COMPLEX_ASSEMBLY	0.269949	2.25571e-07
GOBP_POSITIVE_REGULATION_OF_HUMORAL_IMMUNE_RESPONSE	0.269872	2.27951e-07
GOBP_REGULATION_OF_PROSTAGLANDIN_SECRETION	0.269819	2.29597e-07
GOBP_THYROID_HORMONE_GENERATION	0.269765	2.31265e-07
GOBP_NEGATIVE_REGULATION_OF_NATURAL_KILLER_CELL_MEDIATED_IMMUNITY	0.269753	2.31666e-07
GOBP_LIPOPROTEIN_LOCALIZATION	0.269682	2.33895e-07
GOBP_POSITIVE_REGULATION_OF_HYPERSENSITIVITY	0.269185	2.5022e-07
GOBP_REGULATION_OF_RELEASE_OF_SEQUESTERED_CALCIUM_ION_INTO_CYTOSOL_BY_SARCOPLASMIC_RETICULUM	0.26912	2.52428e-07
GOBP_EXOCYTIC_PROCESS	0.269085	2.53629e-07
GOBP_PHOSPHATIDYLINOSITOL_PHOSPHATE_BIOSYNTHETIC_PROCESS	0.268954	2.58179e-07
GOBP_POSITIVE_REGULATION_OF_HUMORAL_IMMUNE_RESPONSE_MEDIATED_BY_CIRCULATING_IMMUNOGLOBULIN	0.268607	2.70575e-07
GOBP_NEGATIVE_REGULATION_OF_ANOIKIS	0.268529	2.73454e-07
GOBP_UDP_N_ACETYLGLUCOSAMINE_METABOLIC_PROCESS	0.268409	2.77935e-07
GOBP_IMMUNE_SYSTEM_DEVELOPMENT	0.268142	2.88143e-07
GOBP_POSITIVE_REGULATION_OF_LYMPHOCYTE_DIFFERENTIATION	0.267959	2.95349e-07
GOBP_NEGATIVE_REGULATION_OF_LIPOPROTEIN_METABOLIC_PROCESS	0.267957	2.95429e-07
GOBP_INTERLEUKIN_11_MEDIATED_SIGNALING_PATHWAY	0.267877	2.9864e-07
GOBP_PROTEIN_LOCALIZATION_TO_VACUOLE	0.267823	3.00794e-07
GOBP_REGULATION_OF_INWARD_RECTIFIER_POTASSIUM_CHANNEL_ACTIVITY	0.267771	3.02924e-07
GOBP_DENDRITIC_CELL_APOPTOTIC_PROCESS	0.267722	3.04917e-07
GOBP_G_PROTEIN_COUPLED_RECEPTOR_SIGNALING_PATHWAY_INVOLVED_IN_HEART_PROCESS	0.267479	3.15069e-07
GOBP_RESPIRATORY_BURST_INVOLVED_IN_DEFENSE_RESPONSE	0.267438	3.16817e-07
GOBP_DEFENSE_RESPONSE_TO_FUNGUS	0.267436	3.16898e-07
GOBP_REACTIVE_OXYGEN_SPECIES_METABOLIC_PROCESS	0.26739	3.1885e-07
GOBP_POSITIVE_REGULATION_OF_AUTOPHAGY	0.267321	3.21836e-07
GOBP_POSITIVE_REGULATION_OF_MYELOID_CELL_DIFFERENTIATION	0.267202	3.27026e-07
GOBP_REGULATION_OF_UNSATURATED_FATTY_ACID_BIOSYNTHETIC_PROCESS	0.267172	3.28347e-07
GOBP_REGULATION_OF_DENDRITIC_CELL_ANTIGEN_PROCESSING_AND_PRESENTATION	0.267157	3.29014e-07
GOBP_REGULATION_OF_NUCLEOTIDE_BINDING_OLIGOMERIZATION_DOMAIN_CONTAINING_2_SIGNALING_PATHWAY	0.2671	3.31556e-07
GOBP_NEGATIVE_REGULATION_OF_HEPATOCYTE_APOPTOTIC_PROCESS	0.266981	3.36898e-07
GOBP_POSITIVE_REGULATION_BY_SYMBIONT_OF_ENTRY_INTO_HOST	0.266754	3.47334e-07
GOBP_NEGATIVE_REGULATION_OF_HORMONE_METABOLIC_PROCESS	0.266676	3.5099e-07
GOBP_CELLULAR_RESPONSE_TO_MACROPHAGE_COLONY_STIMULATING_FACTOR_STIMULUS	0.26643	3.62764e-07
GOBP_MYD88_INDEPENDENT_TOLL_LIKE_RECEPTOR_SIGNALING_PATHWAY	0.266322	3.68059e-07
GOBP_CELLULAR_RESPONSE_TO_LEPTIN_STIMULUS	0.266253	3.71462e-07
GOBP_MAINTENANCE_OF_LOCATION_IN_CELL	0.266219	3.73161e-07
GOBP_OLIGOSACCHARIDE_CATABOLIC_PROCESS	0.266054	3.81494e-07
GOBP_NEGATIVE_REGULATION_OF_CELLULAR_EXTRAVASATION	0.265916	3.88586e-07
GOBP_ANTIGEN_PROCESSING_AND_PRESENTATION_OF_PEPTIDE_ANTIGEN_VIA_MHC_CLASS_I	0.265886	3.90164e-07
GOBP_AMP_CATABOLIC_PROCESS	0.26588	3.90459e-07
GOBP_POSITIVE_REGULATION_OF_EXTRINSIC_APOPTOTIC_SIGNALING_PATHWAY_VIA_DEATH_DOMAIN_RECEPTORS	0.265815	3.93901e-07
GOBP_MEMBRANE_PROTEIN_ECTODOMAIN_PROTEOLYSIS	0.265654	4.02465e-07
GOBP_MATURE_B_CELL_DIFFERENTIATION_INVOLVED_IN_IMMUNE_RESPONSE	0.265491	4.11286e-07
GOBP_POSITIVE_REGULATION_OF_GRANULOCYTE_DIFFERENTIATION	0.265406	4.15989e-07
GOBP_ACTIVATION_OF_CYSTEINE_TYPE_ENDOPEPTIDASE_ACTIVITY	0.265343	4.19533e-07
GOBP_REGULATION_OF_CALCIDIOL_1_MONOOXYGENASE_ACTIVITY	0.265318	4.20907e-07
GOBP_REGULATION_OF_PHOSPHOPROTEIN_PHOSPHATASE_ACTIVITY	0.26524	4.25336e-07
GOBP_TRYPTOPHAN_CATABOLIC_PROCESS	0.265233	4.25703e-07
GOBP_NEGATIVE_REGULATION_OF_CARDIAC_MUSCLE_CONTRACTION	0.265161	4.29798e-07
GOBP_REGULATED_EXOCYTOSIS	0.26473	4.55236e-07
GOBP_TOLL_LIKE_RECEPTOR_9_SIGNALING_PATHWAY	0.264663	4.59322e-07
GOBP_ENDOPLASMIC_RETICULUM_TUBULAR_NETWORK_ORGANIZATION	0.264545	4.66589e-07
GOBP_FIBROBLAST_GROWTH_FACTOR_PRODUCTION	0.264251	4.8516e-07
GOBP_RESPONSE_TO_OZONE	0.264203	4.88224e-07
GOBP_REGULATION_OF_IMMUNOGLOBULIN_PRODUCTION	0.264133	4.92785e-07
GOBP_POSITIVE_REGULATION_OF_MONOCYTE_CHEMOTACTIC_PROTEIN_1_PRODUCTION	0.264067	4.97172e-07
GOBP_POSITIVE_REGULATION_OF_LAMELLIPODIUM_ASSEMBLY	0.264029	4.99647e-07
GOBP_NEGATIVE_REGULATION_OF_CYTOKINE_PRODUCTION_INVOLVED_IN_IMMUNE_RESPONSE	0.263924	5.06659e-07
GOBP_COMMON_MYELOID_PROGENITOR_CELL_PROLIFERATION	0.263805	5.14762e-07
GOBP_NEGATIVE_REGULATION_OF_TRANSMEMBRANE_TRANSPORT	0.263658	5.2485e-07
GOBP_POSITIVE_REGULATION_OF_TRANSCRIPTION_REGULATORY_REGION_DNA_BINDING	0.263386	5.44147e-07
GOBP_SUPEROXIDE_ANION_GENERATION	0.263323	5.48638e-07
GOBP_GLYCOPROTEIN_CATABOLIC_PROCESS	0.26324	5.54731e-07
GOBP_NEGATIVE_REGULATION_OF_EPITHELIAL_CELL_PROLIFERATION	0.263159	5.60732e-07
GOBP_NEUTROPHIL_HOMEOSTASIS	0.262978	5.74251e-07
GOBP_NEGATIVE_REGULATION_OF_MUSCLE_CONTRACTION	0.262866	5.82803e-07
GOBP_NEGATIVE_REGULATION_OF_MHC_CLASS_II_BIOSYNTHETIC_PROCESS	0.262781	5.89401e-07
GOBP_CELLULAR_RESPONSE_TO_EXTERNAL_STIMULUS	0.262521	6.10004e-07
GOBP_POSITIVE_REGULATION_OF_NEUTROPHIL_ACTIVATION	0.262008	6.52611e-07
GOBP_INTERFERON_MEDIATED_SIGNALING_PATHWAY	0.261831	6.67987e-07
GOBP_CELL_COMMUNICATION_BY_ELECTRICAL_COUPLING_INVOLVED_IN_CARDIAC_CONDUCTION	0.261823	6.687e-07
GOBP_INTRACELLULAR_LIPID_TRANSPORT	0.261822	6.68849e-07
GOBP_COMPLEMENT_RECEPTOR_MEDIATED_SIGNALING_PATHWAY	0.261246	7.21416e-07
GOBP_NEGATIVE_REGULATION_OF_LYMPHOCYTE_APOPTOTIC_PROCESS	0.261007	7.44365e-07
GOBP_POSITIVE_REGULATION_OF_T_CELL_DIFFERENTIATION_IN_THYMUS	0.260977	7.47277e-07
GOBP_IMMUNOGLOBULIN_PRODUCTION_INVOLVED_IN_IMMUNOGLOBULIN_MEDIATED_IMMUNE_RESPONSE	0.260951	7.4978e-07
GOBP_OLIGOSACCHARIDE_METABOLIC_PROCESS	0.260853	7.59481e-07
GOBP_NEGATIVE_REGULATION_OF_CALCIUM_ION_IMPORT_ACROSS_PLASMA_MEMBRANE	0.260581	7.87004e-07
GOBP_PHOSPHATIDYLINOSITOL_3_PHOSPHATE_BIOSYNTHETIC_PROCESS	0.260342	8.12048e-07
GOBP_POSITIVE_REGULATION_OF_HEAT_GENERATION	0.260305	8.15953e-07
GOBP_NEGATIVE_REGULATION_OF_TUMOR_NECROSIS_FACTOR_SUPERFAMILY_CYTOKINE_PRODUCTION	0.25972	8.80642e-07
GOBP_PROTEIN_LOCALIZATION_TO_GOLGI_APPARATUS	0.25969	8.84127e-07
GOBP_POSITIVE_REGULATION_OF_PROTEIN_SECRETION	0.259391	9.19222e-07
GOBP_NEGATIVE_REGULATION_OF_T_HELPER_17_TYPE_IMMUNE_RESPONSE	0.259305	9.29599e-07
GOBP_ISG15_PROTEIN_CONJUGATION	0.25924	9.37555e-07
GOBP_REGULATION_OF_NK_T_CELL_PROLIFERATION	0.259205	9.41766e-07
GOBP_INDOLALKYLAMINE_METABOLIC_PROCESS	0.259126	9.51486e-07
GOBP_PYRIMIDINE_RIBONUCLEOTIDE_CATABOLIC_PROCESS	0.259072	9.58221e-07
GOBP_VIRAL_LIFE_CYCLE	0.258902	9.79664e-07
GOBP_POSITIVE_REGULATION_OF_T_CELL_RECEPTOR_SIGNALING_PATHWAY	0.258829	9.88939e-07
GOBP_POSITIVE_REGULATION_OF_VIRAL_PROCESS	0.258816	9.90668e-07
GOBP_MEMBRANE_FUSION	0.258695	1.00628e-06
GOBP_COMPLEMENT_ACTIVATION_ALTERNATIVE_PATHWAY	0.258547	1.02583e-06
GOBP_PROTEIN_K48_LINKED_UBIQUITINATION	0.258537	1.02708e-06
GOBP_OSMOSENSORY_SIGNALING_PATHWAY	0.258522	1.02914e-06
GOBP_POSITIVE_REGULATION_OF_NITRIC_OXIDE_METABOLIC_PROCESS	0.258308	1.05806e-06
GOBP_POSITIVE_REGULATION_OF_SMOOTH_MUSCLE_CELL_MIGRATION	0.258235	1.06817e-06
GOBP_LAMELLIPODIUM_ASSEMBLY	0.258019	1.09839e-06
GOBP_SPHINGOLIPID_CATABOLIC_PROCESS	0.257897	1.11597e-06
GOBP_REGULATION_OF_VASCULAR_ASSOCIATED_SMOOTH_MUSCLE_CONTRACTION	0.257738	1.13906e-06
GOBP_REGULATION_OF_PROTEIN_DEPHOSPHORYLATION	0.257646	1.15266e-06
GOBP_REGULATION_OF_NATURAL_KILLER_CELL_CHEMOTAXIS	0.257582	1.16227e-06
GOBP_B_CELL_CHEMOTAXIS	0.257546	1.16768e-06
GOBP_POSITIVE_REGULATION_OF_HEPATOCYTE_PROLIFERATION	0.257513	1.1727e-06
GOBP_REGULATION_OF_BILE_ACID_SECRETION	0.257445	1.18303e-06
GOBP_NEGATIVE_REGULATION_OF_STRIATED_MUSCLE_CONTRACTION	0.257323	1.20182e-06
GOBP_NERVE_GROWTH_FACTOR_SIGNALING_PATHWAY	0.257165	1.22659e-06
GOBP_REGULATION_OF_TOLL_LIKE_RECEPTOR_3_SIGNALING_PATHWAY	0.257105	1.23612e-06
GOBP_GLYCOSAMINOGLYCAN_CATABOLIC_PROCESS	0.256849	1.27753e-06
GOBP_ADIPOSE_TISSUE_DEVELOPMENT	0.256735	1.29643e-06
GOBP_REGULATION_OF_RIBOSOME_BIOGENESIS	0.256653	1.31025e-06
GOBP_NEGATIVE_REGULATION_OF_JUN_KINASE_ACTIVITY	0.256506	1.33515e-06
GOBP_MYELOID_CELL_DIFFERENTIATION	0.256479	1.33988e-06
GOBP_INTERLEUKIN_5_PRODUCTION	0.256345	1.36321e-06
GOBP_INTERLEUKIN_1_MEDIATED_SIGNALING_PATHWAY	0.256313	1.3688e-06
GOBP_JNK_CASCADE	0.256294	1.37203e-06
GOBP_IMMUNE_RESPONSE_INHIBITING_SIGNAL_TRANSDUCTION	0.256091	1.40843e-06
GOBP_LATE_ENDOSOME_TO_LYSOSOME_TRANSPORT	0.255734	1.47436e-06
GOBP_RESPONSE_TO_DSRNA	0.255585	1.50269e-06
GOBP_POSITIVE_REGULATION_OF_TYPE_I_INTERFERON_PRODUCTION	0.255549	1.50968e-06
GOBP_CELL_CELL_ADHESION_MEDIATED_BY_INTEGRIN	0.255129	1.59317e-06
GOBP_REGULATION_OF_CARDIAC_MUSCLE_CONTRACTION_BY_CALCIUM_ION_SIGNALING	0.255061	1.60702e-06
GOBP_PROTEIN_O_LINKED_GLYCOSYLATION_VIA_SERINE	0.255026	1.61428e-06
GOBP_POSITIVE_REGULATION_OF_CD8_POSITIVE_ALPHA_BETA_T_CELL_DIFFERENTIATION	0.254725	1.67747e-06
GOBP_POSITIVE_REGULATION_OF_MOLECULAR_FUNCTION	0.254662	1.69093e-06
GOBP_POSITIVE_REGULATION_OF_INTERLEUKIN_23_PRODUCTION	0.254572	1.71042e-06
GOBP_ORGANONITROGEN_COMPOUND_CATABOLIC_PROCESS	0.254559	1.71346e-06
GOBP_MULTICELLULAR_ORGANISMAL_LEVEL_HOMEOSTASIS	0.254487	1.72913e-06
GOBP_NEGATIVE_REGULATION_OF_SIGNALING_RECEPTOR_ACTIVITY	0.254196	1.7944e-06
GOBP_REGULATION_OF_GTP_BINDING	0.25416	1.80273e-06
GOBP_PROSTAGLANDIN_SECRETION	0.254035	1.83173e-06
GOBP_INFLAMMATORY_RESPONSE_TO_ANTIGENIC_STIMULUS	0.254013	1.83681e-06
GOBP_AMINO_SUGAR_BIOSYNTHETIC_PROCESS	0.254004	1.83879e-06
GOBP_POSITIVE_REGULATION_OF_PHOSPHATIDYLINOSITOL_3_KINASE_ACTIVITY	0.253881	1.86787e-06
GOBP_PROTEIN_LOCALIZATION_TO_LYSOSOME	0.253832	1.87952e-06
GOBP_T_FOLLICULAR_HELPER_CELL_DIFFERENTIATION	0.25344	1.97541e-06
GOBP_ASTROCYTE_CELL_MIGRATION	0.253325	2.00464e-06
GOBP_ZYGOTIC_DETERMINATION_OF_ANTERIOR_POSTERIOR_AXIS_EMBRYO	0.25329	2.01347e-06
GOBP_NEGATIVE_REGULATION_OF_PROTEIN_TARGETING_TO_MITOCHONDRION	0.253052	2.07529e-06
GOBP_RESPONSE_TO_AMINO_ACID_STARVATION	0.252971	2.09653e-06
GOBP_STRESS_ACTIVATED_PROTEIN_KINASE_SIGNALING_CASCADE	0.252958	2.10013e-06
GOBP_REGULATION_OF_VIRAL_GENOME_REPLICATION	0.252861	2.12588e-06
GOBP_OSTEOCLAST_DIFFERENTIATION	0.252739	2.15923e-06
GOBP_NEGATIVE_REGULATION_OF_RECEPTOR_RECYCLING	0.252531	2.21668e-06
GOBP_CONNECTIVE_TISSUE_REPLACEMENT_INVOLVED_IN_INFLAMMATORY_RESPONSE_WOUND_HEALING	0.25241	2.25096e-06
GOBP_CAMP_CATABOLIC_PROCESS	0.252156	2.3242e-06
GOBP_GLYCEROPHOSPHOLIPID_BIOSYNTHETIC_PROCESS	0.252018	2.36497e-06
GOBP_POSITIVE_REGULATION_OF_MACROAUTOPHAGY	0.251989	2.37364e-06
GOBP_REGULATION_OF_PROTEIN_TYROSINE_KINASE_ACTIVITY	0.251919	2.39464e-06
GOBP_MYELOID_DENDRITIC_CELL_DIFFERENTIATION	0.251859	2.41311e-06
GOBP_NEGATIVE_REGULATION_OF_HORMONE_BIOSYNTHETIC_PROCESS	0.251617	2.48784e-06
GOBP_POSITIVE_REGULATION_OF_ACUTE_INFLAMMATORY_RESPONSE_TO_ANTIGENIC_STIMULUS	0.25161	2.48981e-06
GOBP_POSITIVE_REGULATION_OF_PROTEIN_AUTOPHOSPHORYLATION	0.251535	2.51362e-06
GOBP_NEGATIVE_REGULATION_OF_RESPONSE_TO_CYTOKINE_STIMULUS	0.251395	2.55835e-06
GOBP_IMMUNE_COMPLEX_CLEARANCE	0.251265	2.60025e-06
GOBP_T_HELPER_2_CELL_CYTOKINE_PRODUCTION	0.251139	2.64183e-06
GOBP_POSITIVE_REGULATION_OF_INFLAMMATORY_RESPONSE_TO_ANTIGENIC_STIMULUS	0.251063	2.66737e-06
GOBP_HOMEOSTATIC_PROCESS	0.251006	2.6864e-06
GOBP_FAT_PAD_DEVELOPMENT	0.250882	2.72873e-06
GOBP_REGULATION_OF_INFLAMMATORY_RESPONSE_TO_ANTIGENIC_STIMULUS	0.250866	2.73406e-06
GOBP_DE_NOVO_NAD_BIOSYNTHETIC_PROCESS	0.250794	2.75898e-06
GOBP_GLYCOSYLATION	0.250669	2.8025e-06
GOBP_TOLL_LIKE_RECEPTOR_3_SIGNALING_PATHWAY	0.250634	2.81495e-06
GOBP_PROTEIN_POLYUBIQUITINATION	0.250383	2.90489e-06
GOBP_REGULATION_OF_CELL_ADHESION	0.250336	2.92187e-06
GOBP_REGULATION_OF_INTRACELLULAR_SIGNAL_TRANSDUCTION	0.250327	2.92514e-06
GOBP_ISOTYPE_SWITCHING_TO_IGG_ISOTYPES	0.250164	2.98558e-06
GOBP_REGULATION_OF_RECEPTOR_RECYCLING	0.250162	2.98626e-06
GOBP_RESPONSE_TO_COBALT_ION	0.25015	2.99092e-06
GOBP_NEGATIVE_REGULATION_OF_VIRAL_GENOME_REPLICATION	0.250146	2.99238e-06
GOBP_ORGANELLE_MEMBRANE_FUSION	0.250078	3.01806e-06
GOBP_INTERLEUKIN_27_MEDIATED_SIGNALING_PATHWAY	0.249986	3.05286e-06
GOBP_NEGATIVE_REGULATION_OF_GLUCOCORTICOID_METABOLIC_PROCESS	0.249695	3.16598e-06
GOBP_REGULATION_OF_MYELOID_CELL_DIFFERENTIATION	0.249475	3.2543e-06
GOBP_GLYCEROPHOSPHOLIPID_CATABOLIC_PROCESS	0.249426	3.27392e-06
GOBP_REGULATION_OF_KETONE_BIOSYNTHETIC_PROCESS	0.249421	3.27595e-06
GOBP_LEUKOTRIENE_SIGNALING_PATHWAY	0.249279	3.33489e-06
GOBP_HEMATOPOIETIC_STEM_CELL_MIGRATION	0.249274	3.33685e-06
GOBP_REGULATION_OF_MACROPHAGE_PROLIFERATION	0.249205	3.36553e-06
GOBP_TISSUE_HOMEOSTASIS	0.249103	3.40882e-06
GOBP_DETECTION_OF_LIPOPOLYSACCHARIDE	0.2485	3.67443e-06
GOBP_LIVER_MORPHOGENESIS	0.248414	3.71391e-06
GOBP_ENDOSOME_TO_LYSOSOME_TRANSPORT	0.248341	3.7475e-06
GOBP_INTERLEUKIN_13_PRODUCTION	0.248283	3.77448e-06
GOBP_REGULATION_OF_ALCOHOL_BIOSYNTHETIC_PROCESS	0.248235	3.79709e-06
GOBP_CERAMIDE_BIOSYNTHETIC_PROCESS	0.248212	3.80825e-06
GOBP_NEGATIVE_REGULATION_OF_RYANODINE_SENSITIVE_CALCIUM_RELEASE_CHANNEL_ACTIVITY	0.24821	3.80884e-06
GOBP_POSITIVE_REGULATION_OF_PHOSPHOPROTEIN_PHOSPHATASE_ACTIVITY	0.248062	3.87976e-06
GOBP_POSITIVE_REGULATION_OF_B_CELL_MEDIATED_IMMUNITY	0.247894	3.96133e-06
GOBP_LIPID_METABOLIC_PROCESS	0.247884	3.96628e-06
GOBP_POSITIVE_REGULATION_OF_MACROPHAGE_DIFFERENTIATION	0.247796	4.00959e-06
GOBP_POSITIVE_REGULATION_OF_FATTY_ACID_TRANSPORT	0.247732	4.04185e-06
GOBP_EXTRINSIC_APOPTOTIC_SIGNALING_PATHWAY	0.247437	4.19174e-06
GOBP_REGULATION_OF_COMPLEMENT_ACTIVATION_ALTERNATIVE_PATHWAY	0.247342	4.24132e-06
GOBP_REGULATION_OF_CORE_PROMOTER_BINDING	0.247039	4.40363e-06
GOBP_REGULATION_OF_ACTIN_FILAMENT_LENGTH	0.246923	4.46677e-06
GOBP_POSITIVE_REGULATION_OF_PHOSPHOLIPID_BIOSYNTHETIC_PROCESS	0.246908	4.4751e-06
GOBP_RIBONUCLEOSIDE_CATABOLIC_PROCESS	0.246848	4.50834e-06
GOBP_SYNAPSE_PRUNING	0.246545	4.68018e-06
GOBP_DEOXYRIBONUCLEOSIDE_CATABOLIC_PROCESS	0.2464	4.76422e-06
GOBP_POSITIVE_REGULATION_OF_TRANSCRIPTION_FROM_RNA_POLYMERASE_II_PROMOTER_INVOLVED_IN_CELLULAR_RESPONSE_TO_CHEMICAL_STIMULUS	0.246238	4.86035e-06
GOBP_REGULATION_OF_EXOCYTOSIS	0.246153	4.91164e-06
GOBP_POSITIVE_THYMIC_T_CELL_SELECTION	0.246094	4.94759e-06
GOBP_REGULATION_OF_STRESS_ACTIVATED_PROTEIN_KINASE_SIGNALING_CASCADE	0.245802	5.12841e-06
GOBP_POSITIVE_REGULATION_OF_VASCULAR_ENDOTHELIAL_GROWTH_FACTOR_PRODUCTION	0.245764	5.15226e-06
GOBP_AMINOPHOSPHOLIPID_TRANSPORT	0.245736	5.17016e-06
GOBP_POSITIVE_REGULATION_OF_INTERLEUKIN_1_ALPHA_PRODUCTION	0.245649	5.22544e-06
GOBP_REGULATION_OF_HORMONE_BIOSYNTHETIC_PROCESS	0.245499	5.32248e-06
GOBP_NEGATIVE_REGULATION_OF_SMOOTH_MUSCLE_CONTRACTION	0.245486	5.33107e-06
GOBP_ETHANOL_OXIDATION	0.245425	5.37093e-06
GOBP_IMMUNOGLOBULIN_PRODUCTION	0.245388	5.39574e-06
GOBP_CYTOSOLIC_TRANSPORT	0.245209	5.51513e-06
GOBP_PHOSPHOLIPID_BIOSYNTHETIC_PROCESS	0.244911	5.72003e-06
GOBP_VESICLE_FUSION_WITH_GOLGI_APPARATUS	0.244818	5.78543e-06
GOBP_REGULATION_OF_TUBE_SIZE	0.244772	5.8179e-06
GOBP_SARCOPLASMIC_RETICULUM_CALCIUM_ION_TRANSPORT	0.244743	5.83883e-06
GOBP_HETEROTYPIC_CELL_CELL_ADHESION	0.244682	5.88284e-06
GOBP_REGULATION_OF_TRANSLATION_INITIATION_IN_RESPONSE_TO_ENDOPLASMIC_RETICULUM_STRESS	0.244678	5.8851e-06
GOBP_POSITIVE_REGULATION_OF_RAC_PROTEIN_SIGNAL_TRANSDUCTION	0.244481	6.02887e-06
GOBP_NEGATIVE_REGULATION_OF_GLYCOPROTEIN_METABOLIC_PROCESS	0.24436	6.11862e-06
GOBP_NEURON_CELLULAR_HOMEOSTASIS	0.244286	6.17437e-06
GOBP_POSITIVE_REGULATION_OF_MEMBRANE_DEPOLARIZATION	0.244126	6.29563e-06
GOBP_POSITIVE_REGULATION_OF_AUTOPHAGOSOME_ASSEMBLY	0.244115	6.30418e-06
GOBP_PROTEIN_N_LINKED_GLYCOSYLATION_VIA_ASPARAGINE	0.244013	6.38289e-06
GOBP_TRIF_DEPENDENT_TOLL_LIKE_RECEPTOR_SIGNALING_PATHWAY	0.243913	6.46117e-06
GOBP_NEGATIVE_REGULATION_OF_LIPOPROTEIN_LIPASE_ACTIVITY	0.24382	6.53531e-06
GOBP_INTRINSIC_APOPTOTIC_SIGNALING_PATHWAY_IN_RESPONSE_TO_OSMOTIC_STRESS	0.243689	6.63984e-06
GOBP_FC_RECEPTOR_MEDIATED_INHIBITORY_SIGNALING_PATHWAY	0.243652	6.66973e-06
GOBP_PROTEIN_TRANSPORT_INTO_MEMBRANE_RAFT	0.243378	6.8963e-06
GOBP_GLYCOSYL_COMPOUND_CATABOLIC_PROCESS	0.243004	7.21616e-06
GOBP_PHOSPHOLIPID_CATABOLIC_PROCESS	0.24296	7.25491e-06
GOBP_REGULATION_OF_MACROPHAGE_APOPTOTIC_PROCESS	0.242922	7.28863e-06
GOBP_GLYCEROLIPID_METABOLIC_PROCESS	0.242901	7.30767e-06
GOBP_REGULATION_OF_REGULATED_SECRETORY_PATHWAY	0.242819	7.3804e-06
GOBP_POSITIVE_REGULATION_OF_SECRETION	0.242796	7.40063e-06
GOBP_REGULATION_OF_MACROPHAGE_FUSION	0.242686	7.50066e-06
GOBP_RESPONSE_TO_NUTRIENT	0.242268	7.89004e-06
GOBP_CANNABINOID_SIGNALING_PATHWAY	0.242235	7.92112e-06
GOBP_MODULATION_BY_HOST_OF_VIRAL_PROCESS	0.242211	7.94422e-06
GOBP_L_GLUTAMATE_TRANSMEMBRANE_TRANSPORT	0.241999	8.15004e-06
GOBP_CELLULAR_RESPONSE_TO_AMYLOID_BETA	0.241827	8.32156e-06
GOBP_SMOOTH_MUSCLE_CELL_PROLIFERATION	0.241506	8.65055e-06
GOBP_LYMPHOCYTE_AGGREGATION	0.241465	8.69267e-06
GOBP_SPHINGOLIPID_BIOSYNTHETIC_PROCESS	0.241428	8.73215e-06
GOBP_ERK5_CASCADE	0.241252	8.91903e-06
GOBP_MONOCYTE_CHEMOTACTIC_PROTEIN_1_PRODUCTION	0.241223	8.95069e-06
GOBP_PIGMENT_CELL_DIFFERENTIATION	0.241133	9.04761e-06
GOBP_NEGATIVE_REGULATION_OF_SMOOTH_MUSCLE_CELL_PROLIFERATION	0.241064	9.1228e-06
GOBP_PHOSPHATIDYLINOSITOL_DEPHOSPHORYLATION	0.240997	9.19673e-06
GOBP_REGULATION_OF_ENDOCYTOSIS	0.240867	9.34178e-06
GOBP_REGULATION_OF_REACTIVE_OXYGEN_SPECIES_METABOLIC_PROCESS	0.240807	9.40902e-06
GOBP_REGULATION_OF_HYPERSENSITIVITY	0.240697	9.53531e-06
GOBP_DIAPEDESIS	0.240691	9.54129e-06
GOBP_RESPONSE_TO_INCREASED_OXYGEN_LEVELS	0.240417	9.8602e-06
GOBP_COPII_COATED_VESICLE_CARGO_LOADING	0.240264	1.00429e-05
GOBP_REGULATION_OF_NEUTROPHIL_ACTIVATION	0.240263	1.00449e-05
GOBP_NEGATIVE_REGULATION_OF_ACUTE_INFLAMMATORY_RESPONSE_TO_ANTIGENIC_STIMULUS	0.240248	1.00626e-05
GOBP_REGULATION_OF_T_CELL_DIFFERENTIATION_IN_THYMUS	0.24015	1.01821e-05
GOBP_SIGNALING_RECEPTOR_LIGAND_PRECURSOR_PROCESSING	0.240092	1.02528e-05
GOBP_MITOCHONDRIAL_DEPOLARIZATION	0.240063	1.02878e-05
GOBP_SUPEROXIDE_METABOLIC_PROCESS	0.239942	1.04385e-05
GOBP_CELL_ADHESION_MEDIATED_BY_INTEGRIN	0.239936	1.04455e-05
GOBP_POSITIVE_REGULATION_OF_SECONDARY_METABOLITE_BIOSYNTHETIC_PROCESS	0.239919	1.04667e-05
GOBP_NUCLEOTIDE_BINDING_OLIGOMERIZATION_DOMAIN_CONTAINING_2_SIGNALING_PATHWAY	0.239773	1.0652e-05
GOBP_REGULATION_OF_BRANCHING_INVOLVED_IN_SALIVARY_GLAND_MORPHOGENESIS	0.239691	1.07567e-05
GOBP_REGULATION_OF_T_CELL_EXTRAVASATION	0.239607	1.08653e-05
GOBP_CELLULAR_CATABOLIC_PROCESS	0.239408	1.11271e-05
GOBP_PROTEOLYSIS	0.239286	1.12904e-05
GOBP_PROSTANOID_BIOSYNTHETIC_PROCESS	0.239248	1.13416e-05
GOBP_REGULATION_OF_GLUCOCORTICOID_BIOSYNTHETIC_PROCESS	0.239134	1.14974e-05
GOBP_REGULATION_OF_PHOSPHOLIPASE_C_ACTIVITY	0.238928	1.17831e-05
GOBP_VACUOLAR_ACIDIFICATION	0.238869	1.18655e-05
GOBP_REGULATION_OF_SYSTEMIC_ARTERIAL_BLOOD_PRESSURE_MEDIATED_BY_A_CHEMICAL_SIGNAL	0.238503	1.23952e-05
GOBP_NEGATIVE_REGULATION_OF_STRESS_ACTIVATED_PROTEIN_KINASE_SIGNALING_CASCADE	0.238429	1.25036e-05
GOBP_PROTEIN_PROCESSING	0.238395	1.25556e-05
GOBP_NEGATIVE_REGULATION_OF_RECEPTOR_SIGNALING_PATHWAY_VIA_JAK_STAT	0.238252	1.27693e-05
GOBP_ANTIVIRAL_INNATE_IMMUNE_RESPONSE	0.238217	1.28236e-05
GOBP_REGULATION_OF_CELL_CELL_ADHESION_MEDIATED_BY_INTEGRIN	0.238201	1.28479e-05
GOBP_RETROGRADE_TRANSPORT_VESICLE_RECYCLING_WITHIN_GOLGI	0.238088	1.30221e-05
GOBP_POSITIVE_REGULATION_OF_LOCOMOTION	0.238004	1.31521e-05
GOBP_POSITIVE_REGULATION_OF_MAST_CELL_ACTIVATION_INVOLVED_IN_IMMUNE_RESPONSE	0.237834	1.34196e-05
GOBP_RESPONSE_TO_ETHANOL	0.237782	1.35037e-05
GOBP_CARBOHYDRATE_DERIVATIVE_METABOLIC_PROCESS	0.237764	1.3531e-05
GOBP_MHC_CLASS_I_BIOSYNTHETIC_PROCESS	0.237678	1.3671e-05
GOBP_POSITIVE_REGULATION_OF_PHOSPHOLIPID_METABOLIC_PROCESS	0.237481	1.39926e-05
GOBP_POSITIVE_REGULATION_OF_PROTEOLYSIS	0.237469	1.40136e-05
GOBP_POLE_PLASM_ASSEMBLY	0.237364	1.41882e-05
GOBP_AUTOPHAGOSOME_MEMBRANE_DOCKING	0.236982	1.48449e-05
GOBP_NEPHRON_TUBULE_EPITHELIAL_CELL_DIFFERENTIATION	0.236837	1.51004e-05
GOBP_PROTEIN_TARGETING_TO_VACUOLE	0.2367	1.53472e-05
GOBP_POSITIVE_REGULATION_OF_REACTIVE_OXYGEN_SPECIES_METABOLIC_PROCESS	0.236481	1.57493e-05
GOBP_INTERLEUKIN_1_ALPHA_PRODUCTION	0.236464	1.57797e-05
GOBP_RAB_PROTEIN_SIGNAL_TRANSDUCTION	0.236111	1.64501e-05
GOBP_TOLERANCE_INDUCTION_DEPENDENT_UPON_IMMUNE_RESPONSE	0.235982	1.67021e-05
GOBP_POSITIVE_REGULATION_OF_AMYLOID_FIBRIL_FORMATION	0.235872	1.69201e-05
GOBP_ANTIGEN_PROCESSING_AND_PRESENTATION_VIA_MHC_CLASS_IB	0.235864	1.69351e-05
GOBP_LEUKOCYTE_MIGRATION_INVOLVED_IN_INFLAMMATORY_RESPONSE	0.235635	1.7398e-05
GOBP_CATECHOL_CONTAINING_COMPOUND_BIOSYNTHETIC_PROCESS	0.235533	1.76076e-05
GOBP_REGULATION_OF_METALLOENDOPEPTIDASE_ACTIVITY	0.235491	1.76945e-05
GOBP_CELLULAR_LIPID_METABOLIC_PROCESS	0.235344	1.80025e-05
GOBP_POSITIVE_REGULATION_OF_GENE_EXPRESSION	0.23528	1.81375e-05
GOBP_VERY_LONG_CHAIN_FATTY_ACID_CATABOLIC_PROCESS	0.235127	1.8466e-05
GOBP_POSITIVE_REGULATION_OF_T_HELPER_2_CELL_CYTOKINE_PRODUCTION	0.235044	1.86472e-05
GOBP_REGULATION_OF_CARDIAC_MUSCLE_CONTRACTION	0.234995	1.87548e-05
GOBP_IRON_ION_TRANSPORT	0.234939	1.88771e-05
GOBP_ALDITOL_PHOSPHATE_METABOLIC_PROCESS	0.234824	1.91327e-05
GOBP_POSITIVE_REGULATION_OF_AMYLOID_BETA_FORMATION	0.234684	1.945e-05
GOBP_CERAMIDE_CATABOLIC_PROCESS	0.234676	1.94666e-05
GOBP_NUCLEOTIDE_BINDING_OLIGOMERIZATION_DOMAIN_CONTAINING_1_SIGNALING_PATHWAY	0.234662	1.94984e-05
GOBP_CADMIUM_ION_TRANSMEMBRANE_TRANSPORT	0.234328	2.02767e-05
GOBP_MULTICELLULAR_ORGANISMAL_LEVEL_CHEMICAL_HOMEOSTASIS	0.234323	2.02888e-05
GOBP_DNA_CYTOSINE_DEAMINATION	0.234224	2.05245e-05
GOBP_RETINAL_ROD_CELL_DEVELOPMENT	0.234182	2.06248e-05
GOBP_EXPORT_FROM_CELL	0.234127	2.07581e-05
GOBP_POSITIVE_REGULATION_OF_GAMMA_DELTA_T_CELL_ACTIVATION	0.23412	2.07736e-05
GOBP_REGULATION_OF_VASCULOGENESIS	0.233947	2.11966e-05
GOBP_POSITIVE_REGULATION_OF_NATURAL_KILLER_CELL_CHEMOTAXIS	0.233724	2.17546e-05
GOBP_GOLGI_ORGANIZATION	0.233553	2.21932e-05
GOBP_NEGATIVE_REGULATION_OF_MACROPHAGE_APOPTOTIC_PROCESS	0.233483	2.23751e-05
GOBP_RESPONSE_TO_MANGANESE_ION	0.233465	2.24206e-05
GOBP_REGULATION_OF_TRANSFORMING_GROWTH_FACTOR_BETA1_PRODUCTION	0.233414	2.25555e-05
GOBP_CONNECTIVE_TISSUE_REPLACEMENT	0.23322	2.3069e-05
GOBP_REGULATION_OF_GRANULOCYTE_DIFFERENTIATION	0.233202	2.31186e-05
GOBP_MELANOCYTE_DIFFERENTIATION	0.233043	2.3549e-05
GOBP_GROWTH_HORMONE_RECEPTOR_SIGNALING_PATHWAY_VIA_JAK_STAT	0.232987	2.3703e-05
GOBP_GAMMA_DELTA_T_CELL_DIFFERENTIATION	0.232589	2.48223e-05
GOBP_REGULATION_OF_POTASSIUM_ION_IMPORT	0.232554	2.49223e-05
GOBP_NEGATIVE_REGULATION_OF_NEUROINFLAMMATORY_RESPONSE	0.232414	2.53292e-05
GOBP_GOLGI_RIBBON_FORMATION	0.232237	2.58537e-05
GOBP_REGULATION_OF_RESPIRATORY_BURST	0.232134	2.61651e-05
GOBP_POSITIVE_REGULATION_OF_EPITHELIAL_CELL_APOPTOTIC_PROCESS	0.232095	2.62842e-05
GOBP_REGULATION_OF_CAMP_DEPENDENT_PROTEIN_KINASE_ACTIVITY	0.231983	2.66241e-05
GOBP_POSITIVE_REGULATION_OF_IMMUNOGLOBULIN_PRODUCTION	0.231849	2.70398e-05
GOBP_INTERLEUKIN_18_MEDIATED_SIGNALING_PATHWAY	0.231834	2.70885e-05
GOBP_RESPONSE_TO_IRON_II_ION	0.231827	2.71109e-05
GOBP_NEGATIVE_REGULATION_OF_BLOOD_VESSEL_ENDOTHELIAL_CELL_PROLIFERATION_INVOLVED_IN_SPROUTING_ANGIOGENESIS	0.231667	2.76167e-05
GOBP_ESTABLISHMENT_OF_ENDOTHELIAL_BARRIER	0.231525	2.80709e-05
GOBP_REGULATORY_T_CELL_DIFFERENTIATION	0.231373	2.85661e-05
GOBP_REGULATION_OF_CATALYTIC_ACTIVITY	0.230974	2.99115e-05
GOBP_NEGATIVE_REGULATION_OF_TRIGLYCERIDE_CATABOLIC_PROCESS	0.230662	3.10037e-05
GOBP_NEGATIVE_REGULATION_OF_PHOSPHATIDYLINOSITOL_3_KINASE_PROTEIN_KINASE_B_SIGNAL_TRANSDUCTION	0.230609	3.11932e-05
GOBP_REGULATION_OF_ORGANIC_ACID_TRANSPORT	0.230592	3.12525e-05
GOBP_INSULIN_PROCESSING	0.230548	3.14124e-05
GOBP_VESTIBULOCOCHLEAR_NERVE_FORMATION	0.230541	3.14355e-05
GOBP_CYCLIC_NUCLEOTIDE_CATABOLIC_PROCESS	0.230296	3.23342e-05
GOBP_PURINERGIC_NUCLEOTIDE_RECEPTOR_SIGNALING_PATHWAY	0.230258	3.24729e-05
GOBP_REGULATION_OF_VESICLE_MEDIATED_TRANSPORT	0.230232	3.25721e-05
GOBP_RESPONSE_TO_INTERLEUKIN_6	0.230081	3.314e-05
GOBP_REGULATION_OF_PROTEIN_AUTOPHOSPHORYLATION	0.230054	3.3244e-05
GOBP_NEGATIVE_REGULATION_OF_CALCIUM_MEDIATED_SIGNALING	0.23004	3.32943e-05
GOBP_ACIDIC_AMINO_ACID_TRANSPORT	0.229904	3.38191e-05
GOBP_NEGATIVE_REGULATION_OF_INTERLEUKIN_1_PRODUCTION	0.229882	3.39041e-05
GOBP_REGULATION_OF_STEROID_METABOLIC_PROCESS	0.229765	3.43606e-05
GOBP_GRANULOCYTE_COLONY_STIMULATING_FACTOR_PRODUCTION	0.229605	3.49969e-05
GOBP_VIRAL_GENOME_REPLICATION	0.229532	3.52894e-05
GOBP_ENDOCYTOSIS	0.229495	3.54388e-05
GOBP_POSITIVE_REGULATION_OF_PROTEIN_KINASE_ACTIVITY	0.229485	3.54788e-05
GOBP_CELLULAR_RESPONSE_TO_EXOGENOUS_DSRNA	0.229418	3.57507e-05
GOBP_NEGATIVE_REGULATION_OF_INTERLEUKIN_8_PRODUCTION	0.229374	3.59329e-05
GOBP_POSITIVE_REGULATION_OF_DOPAMINE_RECEPTOR_SIGNALING_PATHWAY	0.229374	3.59337e-05
GOBP_PEPTIDYL_SERINE_DEPHOSPHORYLATION	0.229364	3.59729e-05
GOBP_NEGATIVE_REGULATION_OF_MYOSIN_LIGHT_CHAIN_PHOSPHATASE_ACTIVITY	0.229357	3.60018e-05
GOBP_POSITIVE_REGULATION_OF_VASOCONSTRICTION	0.229349	3.6036e-05
GOBP_NEGATIVE_REGULATION_OF_LIPID_METABOLIC_PROCESS	0.229323	3.61412e-05
GOBP_NEGATIVE_REGULATION_OF_VIRAL_PROCESS	0.229263	3.6389e-05
GOBP_CELLULAR_RESPONSE_TO_KETONE	0.229049	3.72881e-05
GOBP_NEGATIVE_REGULATION_OF_MACROPHAGE_ACTIVATION	0.228953	3.77006e-05
GOBP_GLYCOLIPID_CATABOLIC_PROCESS	0.228943	3.7745e-05
GOBP_SECRETION	0.228851	3.814e-05
GOBP_REGULATION_OF_CALCIUM_ION_TRANSMEMBRANE_TRANSPORT	0.228753	3.85684e-05
GOBP_CELLULAR_RESPONSE_TO_STARVATION	0.228556	3.94452e-05
GOBP_LIPID_BIOSYNTHETIC_PROCESS	0.228471	3.98273e-05
GOBP_RESPONSE_TO_ETHER	0.22844	3.9968e-05
GOBP_RESPONSE_TO_LIPID	0.228399	4.01544e-05
GOBP_L_GLUTAMATE_IMPORT_ACROSS_PLASMA_MEMBRANE	0.22838	4.02418e-05
GOBP_VESICLE_MEDIATED_TRANSPORT_TO_THE_PLASMA_MEMBRANE	0.228332	4.04598e-05
GOBP_CD8_POSITIVE_ALPHA_BETA_T_CELL_PROLIFERATION	0.228282	4.06909e-05
GOBP_REGULATION_OF_TRANSLATIONAL_INITIATION_BY_EIF2_ALPHA_PHOSPHORYLATION	0.228217	4.09943e-05
GOBP_REGULATION_OF_HORMONE_METABOLIC_PROCESS	0.228168	4.12245e-05
GOBP_POSITIVE_REGULATION_BY_HOST_OF_VIRAL_PROCESS	0.228139	4.13604e-05
GOBP_CYTIDINE_TO_URIDINE_EDITING	0.227966	4.21802e-05
GOBP_NAD_METABOLIC_PROCESS	0.227849	4.27422e-05
GOBP_NEGATIVE_REGULATION_OF_T_CELL_MIGRATION	0.227765	4.31497e-05
GOBP_POSITIVE_REGULATION_OF_LIPID_LOCALIZATION	0.227246	4.57616e-05
GOBP_RELAXATION_OF_SMOOTH_MUSCLE	0.227229	4.58544e-05
GOBP_ANTIBACTERIAL_INNATE_IMMUNE_RESPONSE	0.227151	4.62578e-05
GOBP_CALCIUM_ION_HOMEOSTASIS	0.226909	4.75387e-05
GOBP_PROTEIN_IMPORT_INTO_PEROXISOME_MEMBRANE	0.226897	4.76046e-05
GOBP_POSITIVE_REGULATION_OF_REACTIVE_OXYGEN_SPECIES_BIOSYNTHETIC_PROCESS	0.226882	4.76834e-05
GOBP_PEROXISOME_ORGANIZATION	0.226811	4.80718e-05
GOBP_TRANSITION_METAL_ION_TRANSPORT	0.226754	4.83794e-05
GOBP_RESPONSE_TO_DEXAMETHASONE	0.226429	5.01866e-05
GOBP_NEGATIVE_REGULATION_OF_CHOLESTEROL_STORAGE	0.226211	5.14339e-05
GOBP_NEGATIVE_REGULATION_OF_CYTOKINE_PRODUCTION_INVOLVED_IN_INFLAMMATORY_RESPONSE	0.226028	5.25026e-05
GOBP_POSITIVE_REGULATION_OF_GLYCOPROTEIN_METABOLIC_PROCESS	0.225977	5.28045e-05
GOBP_ACUTE_PHASE_RESPONSE	0.225807	5.38263e-05
GOBP_NEGATIVE_REGULATION_OF_RIBOSOME_BIOGENESIS	0.225783	5.39691e-05
GOBP_SPHINGOMYELIN_BIOSYNTHETIC_PROCESS	0.225732	5.42825e-05
GOBP_PURINE_RIBONUCLEOSIDE_CATABOLIC_PROCESS	0.225663	5.47023e-05
GOBP_MUCUS_SECRETION	0.225654	5.47606e-05
GOBP_POSITIVE_REGULATION_OF_DEPHOSPHORYLATION	0.225588	5.51668e-05
GOBP_MAINTENANCE_OF_GASTROINTESTINAL_EPITHELIUM	0.225554	5.53759e-05
GOBP_POSITIVE_REGULATION_OF_PHOSPHATIDYLINOSITOL_3_KINASE_PROTEIN_KINASE_B_SIGNAL_TRANSDUCTION	0.225384	5.64397e-05
GOBP_NEGATIVE_REGULATION_OF_HEMOPOIESIS	0.225164	5.78495e-05
GOBP_VASOCONSTRICTION	0.224996	5.89526e-05
GOBP_TRIGLYCERIDE_RICH_LIPOPROTEIN_PARTICLE_CLEARANCE	0.224965	5.91521e-05
GOBP_GLYCEROL_3_PHOSPHATE_METABOLIC_PROCESS	0.224878	5.97351e-05
GOBP_REGULATION_OF_ENDOSOME_SIZE	0.224825	6.0092e-05
GOBP_RESPONSE_TO_INTERLEUKIN_3	0.224589	6.16943e-05
GOBP_EPITHELIAL_CELL_APOPTOTIC_PROCESS	0.224039	6.56021e-05
GOBP_NUCLEOBASE_CONTAINING_SMALL_MOLECULE_CATABOLIC_PROCESS	0.223998	6.59034e-05
GOBP_POSITIVE_REGULATION_OF_ERK1_AND_ERK2_CASCADE	0.223915	6.65165e-05
GOBP_POSITIVE_REGULATION_OF_CHEMOKINE_C_C_MOTIF_LIGAND_5_PRODUCTION	0.223648	6.85213e-05
GOBP_RESPONSE_TO_MACROPHAGE_COLONY_STIMULATING_FACTOR	0.223567	6.91384e-05
GOBP_NEGATIVE_REGULATION_OF_BLOOD_PRESSURE	0.223566	6.91457e-05
GOBP_POSITIVE_REGULATION_OF_METALLOENDOPEPTIDASE_ACTIVITY	0.223194	7.20662e-05
GOBP_BONE_MINERALIZATION_INVOLVED_IN_BONE_MATURATION	0.223035	7.33501e-05
GOBP_INTRACELLULAR_OXYGEN_HOMEOSTASIS	0.222962	7.39484e-05
GOBP_PHOSPHATIDYLINOSITOL_MEDIATED_SIGNALING	0.222953	7.40232e-05
GOBP_LIPID_MODIFICATION	0.222917	7.43128e-05
GOBP_REGULATION_OF_MYOSIN_LIGHT_CHAIN_PHOSPHATASE_ACTIVITY	0.222822	7.51047e-05
GOBP_NEGATIVE_REGULATION_OF_PHOSPHATASE_ACTIVITY	0.222731	7.58672e-05
GOBP_REGULATION_OF_LAMELLIPODIUM_ORGANIZATION	0.222653	7.65251e-05
GOBP_REGULATION_OF_LIPID_KINASE_ACTIVITY	0.222601	7.69664e-05
GOBP_LIPID_CATABOLIC_PROCESS	0.222515	7.77042e-05
GOBP_RESPONSE_TO_AMYLOID_BETA	0.222407	7.86384e-05
GOBP_PYRIMIDINE_NUCLEOSIDE_CATABOLIC_PROCESS	0.222359	7.90556e-05
GOBP_VASCULAR_ENDOTHELIAL_CELL_PROLIFERATION	0.222237	8.01283e-05
GOBP_PRIMARY_AMINO_COMPOUND_METABOLIC_PROCESS	0.222169	8.07352e-05
GOBP_RESPONSE_TO_NITROGEN_COMPOUND	0.22213	8.10803e-05
GOBP_REGULATION_OF_GAMMA_DELTA_T_CELL_ACTIVATION	0.221644	8.55483e-05
GOBP_NEGATIVE_REGULATION_OF_CD4_POSITIVE_ALPHA_BETA_T_CELL_DIFFERENTIATION	0.221619	8.57851e-05
GOBP_POSITIVE_REGULATION_OF_LIPID_TRANSPORT	0.221517	8.67497e-05
GOBP_POSITIVE_REGULATION_OF_HORMONE_BIOSYNTHETIC_PROCESS	0.221438	8.75123e-05
GOBP_NEGATIVE_REGULATION_OF_CHEMOKINE_MEDIATED_SIGNALING_PATHWAY	0.221431	8.75771e-05
GOBP_ACTIN_POLYMERIZATION_OR_DEPOLYMERIZATION	0.22141	8.77865e-05
GOBP_LEUKOTRIENE_BIOSYNTHETIC_PROCESS	0.221155	9.02828e-05
GOBP_AMINOPHOSPHOLIPID_TRANSLOCATION	0.220985	9.19815e-05
GOBP_LOCOMOTION	0.220848	9.33749e-05
GOBP_HYALURONAN_CATABOLIC_PROCESS	0.220838	9.34761e-05
GOBP_INTERFERON_BETA_PRODUCTION	0.220703	9.48801e-05
GOBP_POST_EMBRYONIC_DEVELOPMENT	0.220694	9.49679e-05
GOBP_POSITIVE_REGULATION_OF_VASCULAR_ASSOCIATED_SMOOTH_MUSCLE_CELL_DIFFERENTIATION	0.220683	9.50852e-05
GOBP_RETINAL_CELL_PROGRAMMED_CELL_DEATH	0.220659	9.53407e-05
GOBP_CELLULAR_RESPONSE_TO_LIPID	0.220568	9.62969e-05
GOBP_NEURON_FATE_DETERMINATION	0.220479	9.72342e-05
GOBP_RESPONSE_TO_RAPAMYCIN	0.220383	9.82613e-05
GOBP_B_1_B_CELL_DIFFERENTIATION	0.220198	0.000100281
GOBP_MAINTENANCE_OF_PROTEIN_LOCATION_IN_CELL	0.220168	0.000100612
GOBP_MACROPHAGE_COLONY_STIMULATING_FACTOR_PRODUCTION	0.220057	0.000101841
GOBP_REGULATION_OF_VITAMIN_D_BIOSYNTHETIC_PROCESS	0.219998	0.000102492
GOBP_REGULATION_OF_INFLAMMATORY_RESPONSE_TO_WOUNDING	0.219996	0.000102514
GOBP_REGULATION_OF_DNA_BINDING_TRANSCRIPTION_FACTOR_ACTIVITY	0.219962	0.000102906
GOBP_NEGATIVE_REGULATION_OF_DENDRITIC_CELL_DIFFERENTIATION	0.219887	0.000103748
GOBP_POSITIVE_REGULATION_OF_PROTEIN_EXIT_FROM_ENDOPLASMIC_RETICULUM	0.219751	0.000105307
GOBP_LIPID_OXIDATION	0.219736	0.000105478
GOBP_EMBRYONIC_AXIS_SPECIFICATION	0.219116	0.000112855
GOBP_POSITIVE_REGULATION_OF_MUSCLE_HYPERTROPHY	0.21901	0.000114165
GOBP_REGULATION_OF_POSTSYNAPTIC_DENSITY_ASSEMBLY	0.218969	0.000114672
GOBP_RESPONSE_TO_LEUKEMIA_INHIBITORY_FACTOR	0.218802	0.000116781
GOBP_VESICLE_TETHERING_INVOLVED_IN_EXOCYTOSIS	0.218798	0.000116832
GOBP_INOSITOL_PHOSPHATE_METABOLIC_PROCESS	0.218686	0.000118266
GOBP_RENAL_SODIUM_ION_ABSORPTION	0.218667	0.000118506
GOBP_POSITIVE_REGULATION_OF_SIGNALING	0.218537	0.0001202
GOBP_PHOSPHATIDYLCHOLINE_CATABOLIC_PROCESS	0.218461	0.000121195
GOBP_MULTIVESICULAR_BODY_SORTING_PATHWAY	0.218417	0.000121766
GOBP_POSITIVE_REGULATION_OF_GLIAL_CELL_PROLIFERATION	0.218415	0.000121793
GOBP_REGULATION_OF_MDA_5_SIGNALING_PATHWAY	0.218109	0.000125916
GOBP_POSITIVE_REGULATION_OF_SYNCYTIUM_FORMATION_BY_PLASMA_MEMBRANE_FUSION	0.218074	0.000126386
GOBP_ORGANELLE_FUSION	0.218044	0.000126795
GOBP_POSITIVE_REGULATION_OF_PROGRAMMED_NECROTIC_CELL_DEATH	0.21804	0.000126856
GOBP_GLYCEROLIPID_BIOSYNTHETIC_PROCESS	0.217741	0.000131026
GOBP_ANTIGEN_PROCESSING_AND_PRESENTATION_OF_ENDOGENOUS_PEPTIDE_ANTIGEN	0.217659	0.000132194
GOBP_PROGRAMMED_NECROTIC_CELL_DEATH	0.217656	0.000132241
GOBP_BARBED_END_ACTIN_FILAMENT_CAPPING	0.217468	0.000134959
GOBP_AUTOCRINE_SIGNALING	0.217408	0.000135842
GOBP_REGULATION_OF_ENDOPLASMIC_RETICULUM_TUBULAR_NETWORK_ORGANIZATION	0.217345	0.00013676
GOBP_ESTABLISHMENT_OF_EPITHELIAL_CELL_APICAL_BASAL_POLARITY	0.217318	0.000137158
GOBP_HORMONE_BIOSYNTHETIC_PROCESS	0.217266	0.000137941
GOBP_CHEMICAL_HOMEOSTASIS	0.217205	0.000138841
GOBP_POSITIVE_REGULATION_OF_SIGNALING_RECEPTOR_ACTIVITY	0.217169	0.000139391
GOBP_NEGATIVE_REGULATION_OF_INFLAMMATORY_RESPONSE_TO_ANTIGENIC_STIMULUS	0.217062	0.000141002
GOBP_REGULATION_OF_PROTEOLYSIS	0.217045	0.000141269
GOBP_PHOSPHOLIPASE_C_ACTIVATING_G_PROTEIN_COUPLED_RECEPTOR_SIGNALING_PATHWAY	0.21689	0.00014365
GOBP_REGULATION_OF_NEUTROPHIL_DEGRANULATION	0.21689	0.000143654
GOBP_N_GLYCAN_PROCESSING	0.216828	0.000144603
GOBP_NEGATIVE_REGULATION_OF_CALCIUM_ION_TRANSPORT	0.216682	0.000146901
GOBP_PHOSPHATIDYLINOSITOL_3_KINASE_PROTEIN_KINASE_B_SIGNAL_TRANSDUCTION	0.216665	0.000147175
GOBP_REGULATION_OF_VASCULATURE_DEVELOPMENT	0.216576	0.000148591
GOBP_GLUTAMATE_CATABOLIC_PROCESS	0.216549	0.000149021
GOBP_PEROXISOME_FISSION	0.215704	0.000163177
GOBP_POSITIVE_REGULATION_OF_ODONTOGENESIS	0.215641	0.000164293
GOBP_POSTSYNAPTIC_MODULATION_OF_CHEMICAL_SYNAPTIC_TRANSMISSION	0.215449	0.000167708
GOBP_CHEMOKINE_C_C_MOTIF_LIGAND_5_PRODUCTION	0.215425	0.000168128
GOBP_PROTEIN_POLYUFMYLATION	0.215388	0.000168794
GOBP_ADENOSINE_METABOLIC_PROCESS	0.215248	0.000171341
GOBP_RESPONSE_TO_ACIDIC_PH	0.215202	0.000172201
GOBP_POSITIVE_REGULATION_OF_GLYCOLYTIC_PROCESS	0.215194	0.000172344
GOBP_GLYCOSYLCERAMIDE_BIOSYNTHETIC_PROCESS	0.215057	0.00017489
GOBP_DIGESTIVE_SYSTEM_PROCESS	0.215039	0.000175219
GOBP_CYTOPLASM_ORGANIZATION	0.215026	0.000175461
GOBP_TOXIN_METABOLIC_PROCESS	0.2148	0.000179743
GOBP_NEGATIVE_REGULATION_OF_MONOATOMIC_ION_TRANSPORT	0.214787	0.000180008
GOBP_POSITIVE_REGULATION_OF_FATTY_ACID_BIOSYNTHETIC_PROCESS	0.214686	0.00018195
GOBP_POLYOL_METABOLIC_PROCESS	0.214595	0.000183719
GOBP_POSITIVE_REGULATION_OF_SMOOTH_MUSCLE_CELL_PROLIFERATION	0.214521	0.000185191
GOBP_OOCYTE_CONSTRUCTION	0.214428	0.000187037
GOBP_VESTIBULOCOCHLEAR_NERVE_MORPHOGENESIS	0.214391	0.000187766
GOBP_MAPK_CASCADE	0.214361	0.000188362
GOBP_NEGATIVE_REGULATION_OF_INTERLEUKIN_1_MEDIATED_SIGNALING_PATHWAY	0.21434	0.00018878
GOBP_L_GLUTAMATE_IMPORT	0.214269	0.000190212
GOBP_SPHINGOID_METABOLIC_PROCESS	0.214265	0.000190305
GOBP_AMINE_METABOLIC_PROCESS	0.214247	0.000190669
GOBP_UNSATURATED_FATTY_ACID_BIOSYNTHETIC_PROCESS	0.214227	0.000191076
GOBP_POSITIVE_REGULATION_OF_PROTEIN_TYROSINE_KINASE_ACTIVITY	0.214193	0.000191764
GOBP_MACROPHAGE_PROLIFERATION	0.214156	0.000192515
GOBP_REGULATION_OF_EXCITATORY_SYNAPSE_ASSEMBLY	0.214114	0.000193394
GOBP_REPRODUCTIVE_BEHAVIOR	0.214095	0.000193773
GOBP_MYELOID_DENDRITIC_CELL_CHEMOTAXIS	0.213897	0.000197909
GOBP_REGULATION_OF_ALDOSTERONE_METABOLIC_PROCESS	0.213485	0.000206752
GOBP_NEGATIVE_REGULATION_OF_PROTEIN_LOCALIZATION_TO_NUCLEUS	0.213429	0.000207992
GOBP_RESPONSE_TO_SYMBIONT	0.213282	0.000211242
GOBP_RESPONSE_TO_ALDOSTERONE	0.213264	0.000211652
GOBP_DEVELOPMENTAL_PIGMENTATION	0.213149	0.000214247
GOBP_NEGATIVE_REGULATION_OF_NUCLEOCYTOPLASMIC_TRANSPORT	0.213122	0.00021487
GOBP_CHEMOKINE_C_X_C_MOTIF_LIGAND_12_SIGNALING_PATHWAY	0.212941	0.000219029
GOBP_POSITIVE_REGULATION_OF_DNA_BINDING_TRANSCRIPTION_FACTOR_ACTIVITY	0.212889	0.000220224
GOBP_POSITIVE_REGULATION_OF_TRANSMEMBRANE_TRANSPORT	0.212546	0.000228365
GOBP_NEUTROPHIL_EXTRAVASATION	0.212522	0.000228945
GOBP_POSITIVE_REGULATION_OF_MUSCLE_CELL_APOPTOTIC_PROCESS	0.212486	0.000229802
GOBP_REGULATION_OF_ICOSANOID_SECRETION	0.212469	0.000230213
GOBP_NEGATIVE_REGULATION_OF_MOTOR_NEURON_APOPTOTIC_PROCESS	0.21238	0.000232388
GOBP_POSITIVE_REGULATION_OF_TRANSPORT	0.212352	0.000233092
GOBP_REGULATION_OF_MODIFICATION_OF_POSTSYNAPTIC_STRUCTURE	0.212337	0.000233457
GOBP_LAMELLIPODIUM_ORGANIZATION	0.212295	0.000234484
GOBP_POSITIVE_REGULATION_OF_ANTIGEN_PROCESSING_AND_PRESENTATION	0.212232	0.000236063
GOBP_C_X_C_CHEMOKINE_RECEPTOR_CXCR4_SIGNALING_PATHWAY	0.212148	0.000238155
GOBP_POSITIVE_REGULATION_OF_PROTEIN_METABOLIC_PROCESS	0.212148	0.000238155
GOBP_POLYOL_BIOSYNTHETIC_PROCESS	0.212131	0.000238567
GOBP_REGULATION_OF_LIPID_LOCALIZATION	0.212055	0.0002405
GOBP_CERAMIDE_METABOLIC_PROCESS	0.211998	0.000241949
GOBP_ERK1_AND_ERK2_CASCADE	0.211898	0.000244496
GOBP_NEGATIVE_REGULATION_OF_VIRAL_INDUCED_CYTOPLASMIC_PATTERN_RECOGNITION_RECEPTOR_SIGNALING_PATHWAY	0.211856	0.000245594
GOBP_AMINO_ACID_BETAINE_BIOSYNTHETIC_PROCESS	0.211823	0.000246452
GOBP_REGULATION_OF_INOSITOL_PHOSPHATE_BIOSYNTHETIC_PROCESS	0.211719	0.00024916
GOBP_NEGATIVE_REGULATION_OF_MAPK_CASCADE	0.211657	0.000250788
GOBP_CHOLINE_METABOLIC_PROCESS	0.211587	0.000252626
GOBP_NUCLEOTIDE_SUGAR_METABOLIC_PROCESS	0.211434	0.000256723
GOBP_POSITIVE_REGULATION_OF_HORMONE_METABOLIC_PROCESS	0.211318	0.000259892
GOBP_POSITIVE_REGULATION_OF_RESPIRATORY_BURST	0.211228	0.000262359
GOBP_REGULATION_OF_SECRETION	0.211073	0.000266657
GOBP_NEGATIVE_REGULATION_OF_BONE_REMODELING	0.211036	0.000267681
GOBP_POSITIVE_REGULATION_OF_CELLULAR_EXTRAVASATION	0.210956	0.000269946
GOBP_CELL_COMMUNICATION_BY_ELECTRICAL_COUPLING	0.210805	0.000274239
GOBP_PYRAMIDAL_NEURON_DEVELOPMENT	0.210773	0.000275159
GOBP_POSITIVE_REGULATION_OF_ISOTYPE_SWITCHING_TO_IGG_ISOTYPES	0.210611	0.00027986
GOBP_POSITIVE_REGULATION_OF_PROTEIN_K63_LINKED_UBIQUITINATION	0.210485	0.000283598
GOBP_REGULATION_OF_ENDOTHELIAL_TUBE_MORPHOGENESIS	0.210428	0.00028527
GOBP_SUBSTRATE_DEPENDENT_CELL_MIGRATION	0.210247	0.000290714
GOBP_RAP_PROTEIN_SIGNAL_TRANSDUCTION	0.210186	0.00029257
GOBP_NEGATIVE_REGULATION_OF_ENDOCYTOSIS	0.210173	0.000292987
GOBP_REGULATION_OF_MONOATOMIC_CATION_TRANSMEMBRANE_TRANSPORT	0.210159	0.000293412
GOBP_GLYCOSYLCERAMIDE_METABOLIC_PROCESS	0.210071	0.000296126
GOBP_MEMBRANE_RAFT_ORGANIZATION	0.210014	0.00029787
GOBP_CELLULAR_LIPID_BIOSYNTHETIC_PROCESS	0.20996	0.000299567
GOBP_DETECTION_OF_MECHANICAL_STIMULUS_INVOLVED_IN_SENSORY_PERCEPTION_OF_PAIN	0.209853	0.000302916
GOBP_NEGATIVE_REGULATION_OF_CALCIUM_ION_DEPENDENT_EXOCYTOSIS	0.20977	0.000305569
GOBP_RESPONSE_TO_EXTRACELLULAR_STIMULUS	0.209559	0.000312365
GOBP_EXTRACELLULAR_EXOSOME_ASSEMBLY	0.209541	0.000312952
GOBP_POSITIVE_REGULATION_OF_GLOMERULAR_MESANGIAL_CELL_PROLIFERATION	0.209409	0.000317256
GOBP_REGULATION_OF_ENDOSOME_TO_PLASMA_MEMBRANE_PROTEIN_TRANSPORT	0.209386	0.000318017
GOBP_LYMPHOID_PROGENITOR_CELL_DIFFERENTIATION	0.209328	0.000319967
GOBP_NEGATIVE_REGULATION_OF_PEPTIDYL_TYROSINE_PHOSPHORYLATION	0.209318	0.00032027
GOBP_NEGATIVE_REGULATION_OF_LIPID_CATABOLIC_PROCESS	0.209263	0.000322135
GOBP_ENDOPLASMIC_RETICULUM_MEMBRANE_ORGANIZATION	0.209258	0.000322301
GOBP_RESPONSE_TO_2_3_7_8_TETRACHLORODIBENZODIOXINE	0.209092	0.000327884
GOBP_NEGATIVE_REGULATION_OF_SECONDARY_METABOLITE_BIOSYNTHETIC_PROCESS	0.208988	0.000331453
GOBP_PENILE_ERECTION	0.208859	0.00033594
GOBP_REGULATION_OF_LIPOPROTEIN_METABOLIC_PROCESS	0.208707	0.00034127
GOBP_REGULATION_OF_CALCINEURIN_MEDIATED_SIGNALING	0.208674	0.000342417
GOBP_POSITIVE_REGULATION_OF_JNK_CASCADE	0.208648	0.000343351
GOBP_GLUTAMATE_REUPTAKE	0.208531	0.000347543
GOBP_NEGATIVE_REGULATION_OF_MONOATOMIC_ION_TRANSMEMBRANE_TRANSPORT	0.208457	0.000350212
GOBP_RESPONSE_TO_HYDROGEN_PEROXIDE	0.208244	0.000358035
GOBP_NEGATIVE_REGULATION_OF_MULTICELLULAR_ORGANISMAL_PROCESS	0.208233	0.000358436
GOBP_INTRACELLULAR_POTASSIUM_ION_HOMEOSTASIS	0.208176	0.000360535
GOBP_LIPID_EXPORT_FROM_CELL	0.208093	0.000363665
GOBP_REGULATION_OF_THYMOCYTE_APOPTOTIC_PROCESS	0.208072	0.00036446
GOBP_NEGATIVE_REGULATION_OF_CYTOPLASMIC_TRANSLATION	0.208048	0.000365358
GOBP_POSITIVE_REGULATION_OF_INTERLEUKIN_5_PRODUCTION	0.208036	0.00036581
GOBP_PROSTATE_GLANDULAR_ACINUS_MORPHOGENESIS	0.208	0.000367176
GOBP_NEGATIVE_REGULATION_OF_T_HELPER_CELL_DIFFERENTIATION	0.207967	0.000368435
GOBP_PHENOL_CONTAINING_COMPOUND_METABOLIC_PROCESS	0.207951	0.00036902
GOBP_NEGATIVE_REGULATION_OF_VASOCONSTRICTION	0.20795	0.000369089
GOBP_LEUKOCYTE_AGGREGATION	0.207897	0.000371086
GOBP_REGULATION_OF_CELL_COMMUNICATION_BY_ELECTRICAL_COUPLING_INVOLVED_IN_CARDIAC_CONDUCTION	0.207789	0.000375264
GOBP_CELLULAR_RESPONSE_TO_DEXAMETHASONE_STIMULUS	0.207751	0.000376743
GOBP_POSITIVE_REGULATION_OF_VASCULOGENESIS	0.207707	0.000378467
GOBP_REGULATION_OF_POTASSIUM_ION_TRANSMEMBRANE_TRANSPORTER_ACTIVITY	0.207653	0.000380552
GOBP_MINERALOCORTICOID_METABOLIC_PROCESS	0.207456	0.000388379
GOBP_REGULATION_OF_RHO_PROTEIN_SIGNAL_TRANSDUCTION	0.207255	0.000396488
GOBP_POSITIVE_REGULATION_OF_MHC_CLASS_I_BIOSYNTHETIC_PROCESS	0.207191	0.000399134
GOBP_REGULATION_OF_NEUTROPHIL_MEDIATED_CYTOTOXICITY	0.207122	0.000401974
GOBP_BILE_ACID_SECRETION	0.207098	0.000402971
GOBP_NEGATIVE_REGULATION_OF_PLATELET_AGGREGATION	0.207057	0.000404668
GOBP_HETEROPHILIC_CELL_CELL_ADHESION_VIA_PLASMA_MEMBRANE_CELL_ADHESION_MOLECULES	0.207047	0.000405087
GOBP_NEUTROPHIL_CLEARANCE	0.206992	0.000407362
GOBP_REGULATION_OF_JNK_CASCADE	0.206837	0.000413923
GOBP_SCF_DEPENDENT_PROTEASOMAL_UBIQUITIN_DEPENDENT_PROTEIN_CATABOLIC_PROCESS	0.206832	0.000414129
GOBP_REGULATION_OF_RYANODINE_SENSITIVE_CALCIUM_RELEASE_CHANNEL_ACTIVITY	0.20683	0.00041422
GOBP_SPHINGOSINE_BIOSYNTHETIC_PROCESS	0.206658	0.000421602
GOBP_CELLULAR_RESPONSE_TO_PEPTIDE	0.206654	0.000421763
GOBP_POSITIVE_REGULATION_OF_TYPE_I_INTERFERON_MEDIATED_SIGNALING_PATHWAY	0.206554	0.000426101
GOBP_CALCINEURIN_MEDIATED_SIGNALING	0.206512	0.000427982
GOBP_ENTRY_INTO_HOST	0.206462	0.000430151
GOBP_REGULATION_OF_ENDOTHELIAL_CELL_DIFFERENTIATION	0.206314	0.000436721
GOBP_SYNAPTIC_VESICLE_ENDOSOMAL_PROCESSING	0.206264	0.000438972
GOBP_REGULATION_OF_T_HELPER_1_CELL_DIFFERENTIATION	0.206223	0.000440816
GOBP_NEGATIVE_REGULATION_OF_INFLAMMASOME_MEDIATED_SIGNALING_PATHWAY	0.20619	0.00044234
GOBP_GERM_CELL_MIGRATION	0.206082	0.000447254
GOBP_POSITIVE_REGULATION_OF_MAPK_CASCADE	0.206066	0.000447982
GOBP_POSITIVE_REGULATION_OF_MELANOCYTE_DIFFERENTIATION	0.205953	0.000453206
GOBP_REGULATION_OF_SYSTEMIC_ARTERIAL_BLOOD_PRESSURE_BY_HORMONE	0.205946	0.000453527
GOBP_REGULATION_OF_VASCULAR_WOUND_HEALING	0.205915	0.00045494
GOBP_REGULATION_OF_MICROGLIAL_CELL_ACTIVATION	0.205848	0.000458098
GOBP_POSITIVE_REGULATION_OF_CELL_ADHESION_MOLECULE_PRODUCTION	0.205567	0.000471401
GOBP_REGULATION_OF_EPITHELIAL_CELL_DIFFERENTIATION_INVOLVED_IN_KIDNEY_DEVELOPMENT	0.205562	0.000471643
GOBP_SECRETORY_GRANULE_ORGANIZATION	0.205541	0.000472673
GOBP_NEGATIVE_REGULATION_OF_LEUKOCYTE_CHEMOTAXIS	0.205443	0.000477401
GOBP_PHAGOSOME_ACIDIFICATION	0.20529	0.000484911
GOBP_NEGATIVE_REGULATION_OF_PHOSPHOPROTEIN_PHOSPHATASE_ACTIVITY	0.205276	0.000485646
GOBP_NEGATIVE_REGULATION_OF_STEROID_HORMONE_BIOSYNTHETIC_PROCESS	0.205236	0.000487601
GOBP_UBIQUITIN_DEPENDENT_PROTEIN_CATABOLIC_PROCESS_VIA_THE_C_END_DEGRON_RULE_PATHWAY	0.2052	0.000489392
GOBP_EPIBOLY	0.205191	0.000489872
GOBP_BLEB_ASSEMBLY	0.205167	0.000491047
GOBP_REGULATION_OF_RELEASE_OF_SEQUESTERED_CALCIUM_ION_INTO_CYTOSOL	0.204766	0.000511504
GOBP_NEGATIVE_REGULATION_OF_REACTIVE_OXYGEN_SPECIES_BIOSYNTHETIC_PROCESS	0.204638	0.000518231
GOBP_DEFENSE_RESPONSE_TO_TUMOR_CELL	0.204546	0.000523084
GOBP_REGULATION_OF_SYNAPSE_PRUNING	0.204342	0.00053402
GOBP_ENDOTHELIAL_CELL_APOPTOTIC_PROCESS	0.204315	0.000535528
GOBP_REGULATION_OF_MEMBRANE_DEPOLARIZATION	0.204261	0.000538461
GOBP_AMMONIUM_ION_METABOLIC_PROCESS	0.203855	0.000561053
GOBP_COPPER_ION_TRANSPORT	0.203827	0.00056264
GOBP_CYTIDINE_METABOLIC_PROCESS	0.203792	0.000564642
GOBP_REGULATION_OF_DENDRITIC_CELL_DIFFERENTIATION	0.203753	0.000566899
GOBP_PROTEIN_HOMOTETRAMERIZATION	0.203422	0.000586184
GOBP_REGULATION_OF_RESTING_MEMBRANE_POTENTIAL	0.203412	0.000586754
GOBP_ELASTIN_CATABOLIC_PROCESS	0.20341	0.000586907
GOBP_REGULATION_OF_PROTEIN_LOCALIZATION_TO_ENDOSOME	0.203359	0.000589938
GOBP_POSITIVE_REGULATION_OF_VIRAL_LIFE_CYCLE	0.203165	0.000601592
GOBP_DISRUPTION_OF_ANATOMICAL_STRUCTURE_IN_ANOTHER_ORGANISM	0.203115	0.000604664
GOBP_ACTIVATION_OF_ADENYLATE_CYCLASE_ACTIVITY	0.203085	0.000606469
GOBP_GANGLIOSIDE_BIOSYNTHETIC_PROCESS	0.203045	0.000608931
GOBP_POSITIVE_REGULATION_OF_VASCULATURE_DEVELOPMENT	0.202995	0.000611996
GOBP_CELLULAR_HOMEOSTASIS	0.202843	0.000621461
GOBP_RESPONSE_TO_INTERLEUKIN_18	0.202753	0.000627103
GOBP_TRANSFORMING_GROWTH_FACTOR_BETA1_PRODUCTION	0.202557	0.000639615
GOBP_REGULATION_OF_PROTEIN_LOCALIZATION_TO_PLASMA_MEMBRANE	0.202535	0.000640996
GOBP_REGULATION_OF_LOCOMOTION	0.202471	0.000645189
GOBP_ANGIOGENESIS_INVOLVED_IN_CORONARY_VASCULAR_MORPHOGENESIS	0.202414	0.000648883
GOBP_MODULATION_BY_HOST_OF_VIRAL_GENOME_REPLICATION	0.20224	0.000660288
GOBP_CELL_CELL_ADHESION	0.201942	0.000680342
GOBP_ENDOTHELIAL_CELL_PROLIFERATION	0.201932	0.000681085
GOBP_POSITIVE_REGULATION_OF_ACTIN_FILAMENT_POLYMERIZATION	0.20186	0.000685997
GOBP_PHOSPHOLIPASE_C_ACTIVATING_G_PROTEIN_COUPLED_ACETYLCHOLINE_RECEPTOR_SIGNALING_PATHWAY	0.201728	0.000695122
GOBP_REGULATION_OF_HEPATOCYTE_PROLIFERATION	0.201718	0.000695854
GOBP_NEGATIVE_REGULATION_OF_MYELOID_LEUKOCYTE_DIFFERENTIATION	0.201435	0.000715851
GOBP_NEGATIVE_REGULATION_OF_TRANSPORTER_ACTIVITY	0.201299	0.000725608
GOBP_GLYCOLIPID_TRANSPORT	0.201123	0.000738482
GOBP_POSITIVE_REGULATION_OF_MULTICELLULAR_ORGANISMAL_PROCESS	0.200739	0.000767367
GOBP_BONE_RESORPTION	0.200702	0.000770234
GOBP_REGULATION_OF_NEURON_MATURATION	0.200687	0.000771331
GOBP_REGULATION_OF_SECONDARY_METABOLIC_PROCESS	0.200679	0.00077196
GOBP_ARP2_3_COMPLEX_MEDIATED_ACTIN_NUCLEATION	0.200671	0.000772608
GOBP_POSITIVE_REGULATION_OF_CIRCADIAN_RHYTHM	0.20067	0.000772632
GOBP_SEROTONIN_METABOLIC_PROCESS	0.200634	0.000775436
GOBP_ESTABLISHMENT_OF_PROTEIN_LOCALIZATION_TO_VACUOLE	0.200629	0.00077582
GOBP_POSITIVE_REGULATION_OF_CALCINEURIN_MEDIATED_SIGNALING	0.200546	0.000782271
GOBP_NEGATIVE_REGULATION_OF_RUFFLE_ASSEMBLY	0.200545	0.000782329
GOBP_SUBSTANTIA_NIGRA_DEVELOPMENT	0.200494	0.000786337
GOBP_NEGATIVE_REGULATION_OF_DNA_DAMAGE_RESPONSE_SIGNAL_TRANSDUCTION_BY_P53_CLASS_MEDIATOR	0.20019	0.000810461
GOBP_INOSITOL_TRISPHOSPHATE_BIOSYNTHETIC_PROCESS	0.200176	0.000811607
GOBP_REGULATION_OF_CIRCADIAN_SLEEP_WAKE_CYCLE_NON_REM_SLEEP	0.20015	0.000813674
GOBP_TOOTH_ERUPTION	0.200092	0.000818381
GOBP_TRANSPORT_OF_VIRUS	0.200066	0.000820536
GOBP_NK_T_CELL_DIFFERENTIATION	0.199939	0.000830913
GOBP_NEGATIVE_REGULATION_OF_INTERLEUKIN_2_PRODUCTION	0.199933	0.000831437
GOBP_ANGIOTENSIN_ACTIVATED_SIGNALING_PATHWAY	0.19981	0.000841623
GOBP_REGULATION_OF_TRANSLATIONAL_ELONGATION	0.199622	0.000857535
GOBP_REGULATION_OF_CATION_CHANNEL_ACTIVITY	0.199553	0.000863407
GOBP_REGULATION_OF_NMDA_RECEPTOR_ACTIVITY	0.199404	0.000876265
GOBP_DOPAMINE_BIOSYNTHETIC_PROCESS	0.199393	0.000877182
GOBP_RESPONSE_TO_HUMAN_CHORIONIC_GONADOTROPIN	0.199291	0.000886068
GOBP_NEGATIVE_REGULATION_OF_DELAYED_RECTIFIER_POTASSIUM_CHANNEL_ACTIVITY	0.19928	0.000887028
GOBP_ENDOSOME_ORGANIZATION	0.199271	0.000887873
GOBP_PROTEIN_KINASE_A_SIGNALING	0.199138	0.00089966
GOBP_CYTOPLASMIC_SEQUESTERING_OF_NF_KAPPAB	0.199116	0.000901558
GOBP_RESPONSE_TO_INTERLEUKIN_17	0.199102	0.000902848
GOBP_REGULATION_OF_LIPID_TRANSPORT	0.198891	0.00092183
GOBP_NUCLEOSIDE_DIPHOSPHATE_CATABOLIC_PROCESS	0.198858	0.000924869
GOBP_REGULATION_OF_EXTRINSIC_APOPTOTIC_SIGNALING_PATHWAY	0.198606	0.000948134
GOBP_REGULATION_OF_MAP_KINASE_ACTIVITY	0.198602	0.00094851
GOBP_NEGATIVE_REGULATION_OF_TRANSCRIPTION_FROM_RNA_POLYMERASE_II_PROMOTER_IN_RESPONSE_TO_STRESS	0.198583	0.0009503
GOBP_POSITIVE_REGULATION_OF_DENDRITIC_CELL_ANTIGEN_PROCESSING_AND_PRESENTATION	0.198574	0.000951149
GOBP_MITOCHONDRIAL_ELECTRON_TRANSPORT_SUCCINATE_TO_UBIQUINONE	0.198509	0.000957243
GOBP_REGULATION_OF_SKELETAL_MUSCLE_SATELLITE_CELL_PROLIFERATION	0.198442	0.000963625
GOBP_REGULATION_OF_GOLGI_TO_PLASMA_MEMBRANE_PROTEIN_TRANSPORT	0.198235	0.000983481
GOBP_CELLULAR_RESPONSE_TO_TESTOSTERONE_STIMULUS	0.198021	0.00100438
GOBP_REGULATION_OF_STEROID_BIOSYNTHETIC_PROCESS	0.197945	0.00101198
GOBP_NOREPINEPHRINE_METABOLIC_PROCESS	0.197783	0.00102823
GOBP_MEMBRANE_TO_MEMBRANE_DOCKING	0.197779	0.00102857
GOBP_POSITIVE_REGULATION_OF_ADENYLATE_CYCLASE_ACTIVITY	0.197514	0.00105573
GOBP_POSITIVE_REGULATION_OF_EPIDERMAL_GROWTH_FACTOR_ACTIVATED_RECEPTOR_ACTIVITY	0.197505	0.00105661
GOBP_DENDRITE_SELF_AVOIDANCE	0.197381	0.00106959
GOBP_ACROSOME_ASSEMBLY	0.197344	0.00107346
GOBP_AXON_ENSHEATHMENT_IN_CENTRAL_NERVOUS_SYSTEM	0.197333	0.00107461
GOBP_REGULATION_OF_EPITHELIAL_CELL_APOPTOTIC_PROCESS	0.197293	0.00107885
GOBP_GLYCOSIDE_CATABOLIC_PROCESS	0.197223	0.00108623
GOBP_REGULATION_OF_MEMBRANE_DEPOLARIZATION_DURING_CARDIAC_MUSCLE_CELL_ACTION_POTENTIAL	0.197153	0.0010938
GOBP_N_ACETYLGLUCOSAMINE_METABOLIC_PROCESS	0.19715	0.00109407
GOBP_PHASIC_SMOOTH_MUSCLE_CONTRACTION	0.196908	0.00112027
GOBP_INOSITOL_TRISPHOSPHATE_METABOLIC_PROCESS	0.196795	0.0011327
GOBP_PLATELET_DERIVED_GROWTH_FACTOR_RECEPTOR_ALPHA_SIGNALING_PATHWAY	0.196748	0.00113801
GOBP_POSITIVE_REGULATION_OF_INTERFERON_BETA_PRODUCTION	0.19667	0.00114666
GOBP_NEGATIVE_REGULATION_OF_DENDRITIC_CELL_APOPTOTIC_PROCESS	0.19653	0.00116243
GOBP_BLOOD_VESSEL_ENDOTHELIAL_CELL_PROLIFERATION_INVOLVED_IN_SPROUTING_ANGIOGENESIS	0.196454	0.00117111
GOBP_NEGATIVE_REGULATION_OF_IRE1_MEDIATED_UNFOLDED_PROTEIN_RESPONSE	0.196427	0.00117416
GOBP_REGULATION_OF_DENDRITIC_SPINE_MAINTENANCE	0.195988	0.00122554
GOBP_HEMATOPOIETIC_OR_LYMPHOID_ORGAN_DEVELOPMENT	0.195691	0.00126151
GOBP_POSITIVE_REGULATION_OF_PLATELET_AGGREGATION	0.19553	0.00128132
GOBP_POSITIVE_REGULATION_OF_PROTEIN_MODIFICATION_PROCESS	0.19541	0.00129633
GOBP_OLIGOSACCHARIDE_BIOSYNTHETIC_PROCESS	0.195309	0.00130918
GOBP_RELAXATION_OF_VASCULAR_ASSOCIATED_SMOOTH_MUSCLE	0.195221	0.00132034
GOBP_RECEPTOR_METABOLIC_PROCESS	0.19521	0.00132181
GOBP_POSITIVE_REGULATION_OF_UNSATURATED_FATTY_ACID_BIOSYNTHETIC_PROCESS	0.195139	0.00133088
GOBP_INTERLEUKIN_17A_MEDIATED_SIGNALING_PATHWAY	0.195138	0.00133099
GOBP_PROTEIN_POLY_ADP_RIBOSYLATION	0.19508	0.0013386
GOBP_NEGATIVE_REGULATION_OF_GLUCOSE_IMPORT	0.19489	0.00136345
GOBP_REGULATION_OF_PROTEIN_CONTAINING_COMPLEX_ASSEMBLY	0.194853	0.00136835
GOBP_NEGATIVE_REGULATION_OF_ADENYLATE_CYCLASE_ACTIVATING_ADRENERGIC_RECEPTOR_SIGNALING_PATHWAY	0.194846	0.00136921
GOBP_CARNITINE_METABOLIC_PROCESS	0.194773	0.00137893
GOBP_NAD_TRANSPORT	0.194698	0.00138902
GOBP_VIRAL_PROCESS	0.194633	0.00139769
GOBP_ACTIVATION_OF_PROTEIN_KINASE_ACTIVITY	0.194524	0.00141262
GOBP_REGULATION_OF_CALCIUM_ION_TRANSPORT	0.19449	0.00141723
GOBP_DICARBOXYLIC_ACID_CATABOLIC_PROCESS	0.194489	0.00141733
GOBP_EPITHELIAL_CELL_PROLIFERATION	0.194483	0.00141811
GOBP_REGULATION_OF_PRO_B_CELL_DIFFERENTIATION	0.194439	0.0014242
GOBP_ENDOPLASMIC_RETICULUM_TUBULAR_NETWORK_FORMATION	0.194424	0.00142624
GOBP_NEGATIVE_REGULATION_OF_VOLTAGE_GATED_POTASSIUM_CHANNEL_ACTIVITY	0.194313	0.00144166
GOBP_RESPONSE_TO_MURAMYL_DIPEPTIDE	0.194072	0.00147557
GOBP_ERBB4_ERBB4_SIGNALING_PATHWAY	0.194052	0.00147843
GOBP_POSITIVE_REGULATION_OF_KINASE_ACTIVITY	0.193986	0.00148787
GOBP_PYRAMIDAL_NEURON_DIFFERENTIATION	0.193918	0.00149758
GOBP_PLASMA_MEMBRANE_TO_ENDOSOME_TRANSPORT	0.193906	0.00149934
GOBP_PHENOL_CONTAINING_COMPOUND_BIOSYNTHETIC_PROCESS	0.193849	0.00150758
GOBP_RESPONSE_TO_PH	0.193844	0.00150838
GOBP_REGULATION_OF_ENDOSOME_ORGANIZATION	0.193759	0.00152082
GOBP_POSITIVE_REGULATION_OF_MONOCYTE_DIFFERENTIATION	0.193499	0.00155921
GOBP_GERMINAL_CENTER_FORMATION	0.193434	0.00156911
GOBP_COPPER_ION_IMPORT	0.193348	0.00158211
GOBP_NEGATIVE_REGULATION_OF_AMYLOID_BETA_CLEARANCE	0.193275	0.00159319
GOBP_POSITIVE_REGULATION_OF_GAMMA_DELTA_T_CELL_DIFFERENTIATION	0.193268	0.0015942
GOBP_REGULATION_OF_VITAMIN_METABOLIC_PROCESS	0.19301	0.00163422
GOBP_ENUCLEATE_ERYTHROCYTE_DIFFERENTIATION	0.192962	0.00164173
GOBP_NEGATIVE_REGULATION_OF_INFLAMMATORY_RESPONSE_TO_WOUNDING	0.192948	0.00164405
GOBP_FARNESYL_DIPHOSPHATE_METABOLIC_PROCESS	0.192876	0.00165543
GOBP_REGULATION_OF_GLUCOSE_TRANSMEMBRANE_TRANSPORT	0.192786	0.00166971
GOBP_AUTOPHAGY_OF_PEROXISOME	0.192744	0.00167638
GOBP_PODOSOME_ASSEMBLY	0.19264	0.00169324
GOBP_PROTEIN_N_LINKED_GLYCOSYLATION	0.192612	0.00169784
GOBP_POSITIVE_REGULATION_OF_SUPEROXIDE_ANION_GENERATION	0.192606	0.00169871
GOBP_ORGANIC_HYDROXY_COMPOUND_BIOSYNTHETIC_PROCESS	0.192513	0.00171386
GOBP_WHITE_FAT_CELL_DIFFERENTIATION	0.192472	0.00172064
GOBP_POSITIVE_REGULATION_OF_HORMONE_SECRETION	0.192365	0.00173837
GOBP_POST_EMBRYONIC_ANIMAL_MORPHOGENESIS	0.192233	0.00176048
GOBP_POSITIVE_REGULATION_OF_PSEUDOPODIUM_ASSEMBLY	0.192118	0.00177987
GOBP_ESTABLISHMENT_OF_PROTEIN_LOCALIZATION	0.191929	0.00181227
GOBP_REGULATION_BY_VIRUS_OF_VIRAL_PROTEIN_LEVELS_IN_HOST_CELL	0.191912	0.00181515
GOBP_POSITIVE_REGULATION_OF_AMYLOID_PRECURSOR_PROTEIN_CATABOLIC_PROCESS	0.191841	0.00182748
GOBP_CELL_RECOGNITION	0.191487	0.00189019
GOBP_UDP_GLUCOSE_METABOLIC_PROCESS	0.19141	0.00190409
GOBP_CORTICOTROPIN_SECRETION	0.191392	0.00190738
GOBP_POSITIVE_REGULATION_OF_LAMELLIPODIUM_ORGANIZATION	0.191327	0.00191923
GOBP_GANGLIOSIDE_METABOLIC_PROCESS	0.191273	0.00192917
GOBP_RIBONUCLEOSIDE_MONOPHOSPHATE_CATABOLIC_PROCESS	0.191171	0.00194779
GOBP_VESICLE_CARGO_LOADING	0.191156	0.00195074
GOBP_REGULATION_OF_NAD_P_H_OXIDASE_ACTIVITY	0.19109	0.00196301
GOBP_POSITIVE_REGULATION_OF_RESPONSE_TO_ENDOPLASMIC_RETICULUM_STRESS	0.191033	0.00197362
GOBP_VENTRICULAR_CARDIAC_MUSCLE_CELL_DIFFERENTIATION	0.190876	0.00200315
GOBP_NEGATIVE_REGULATION_OF_TYPE_2_IMMUNE_RESPONSE	0.190826	0.00201274
GOBP_REGULATION_OF_TISSUE_REMODELING	0.190793	0.00201897
GOBP_POSITIVE_REGULATION_OF_EPITHELIAL_TUBE_FORMATION	0.190562	0.00206381
GOBP_REGULATION_OF_LIPID_METABOLIC_PROCESS	0.190344	0.00210673
GOBP_NEGATIVE_REGULATION_OF_ESTABLISHMENT_OF_PROTEIN_LOCALIZATION_TO_MITOCHONDRION	0.190337	0.0021082
GOBP_GRANZYME_MEDIATED_PROGRAMMED_CELL_DEATH_SIGNALING_PATHWAY	0.190328	0.00211003
GOBP_TRAIL_ACTIVATED_APOPTOTIC_SIGNALING_PATHWAY	0.190322	0.00211122
GOBP_REGULATION_OF_GERMINAL_CENTER_FORMATION	0.190289	0.00211771
GOBP_UDP_N_ACETYLGLUCOSAMINE_BIOSYNTHETIC_PROCESS	0.190265	0.00212256
GOBP_SNARE_COMPLEX_ASSEMBLY	0.190247	0.00212621
GOBP_G_PROTEIN_COUPLED_RECEPTOR_SIGNALING_PATHWAY_COUPLED_TO_CYCLIC_NUCLEOTIDE_SECOND_MESSENGER	0.19023	0.00212951
GOBP_NEGATIVE_REGULATION_OF_TRIGLYCERIDE_METABOLIC_PROCESS	0.189851	0.00220719
GOBP_REGULATION_OF_EXTRINSIC_APOPTOTIC_SIGNALING_PATHWAY_VIA_DEATH_DOMAIN_RECEPTORS	0.189817	0.00221437
GOBP_NEGATIVE_REGULATION_OF_INTRACELLULAR_SIGNAL_TRANSDUCTION	0.189789	0.0022201
GOBP_REGULATION_OF_TOLL_LIKE_RECEPTOR_SIGNALING_PATHWAY	0.189735	0.00223161
GOBP_NEGATIVE_REGULATION_OF_THYMOCYTE_APOPTOTIC_PROCESS	0.189684	0.00224235
GOBP_INSULIN_METABOLIC_PROCESS	0.189606	0.00225885
GOBP_TERPENOID_BIOSYNTHETIC_PROCESS	0.189387	0.0023059
GOBP_INTRACELLULAR_TRANSPORT_OF_VIRUS	0.189333	0.00231758
GOBP_LIPOPROTEIN_CATABOLIC_PROCESS	0.189252	0.00233544
GOBP_PROTEIN_RETENTION_IN_GOLGI_APPARATUS	0.189245	0.00233683
GOBP_MITOCHONDRIAL_FISSION	0.189217	0.00234316
GOBP_APOPTOTIC_SIGNALING_PATHWAY	0.189096	0.00236984
GOBP_SYNCYTIUM_FORMATION	0.189008	0.00238954
GOBP_RESPONSE_TO_ISCHEMIA	0.188839	0.00242792
GOBP_POSITIVE_REGULATION_OF_HYDROGEN_PEROXIDE_METABOLIC_PROCESS	0.188683	0.00246371
GOBP_ENDOPLASMIC_RETICULUM_TO_GOLGI_VESICLE_MEDIATED_TRANSPORT	0.188582	0.00248708
GOBP_CELL_COMMUNICATION_INVOLVED_IN_CARDIAC_CONDUCTION	0.188458	0.00251624
GOBP_CELLULAR_HYPOTONIC_RESPONSE	0.188037	0.00261723
GOBP_MYOTUBE_CELL_DEVELOPMENT	0.187983	0.00263061
GOBP_POSITIVE_REGULATION_OF_STRESS_ACTIVATED_PROTEIN_KINASE_SIGNALING_CASCADE	0.187921	0.0026458
GOBP_CELLULAR_RESPONSE_TO_OSMOTIC_STRESS	0.187872	0.00265795
GOBP_BICARBONATE_TRANSPORT	0.187519	0.00274705
GOBP_POSITIVE_REGULATION_OF_MAP_KINASE_ACTIVITY	0.187372	0.00278483
GOBP_REGULATION_OF_MODIFICATION_OF_SYNAPTIC_STRUCTURE	0.187334	0.00279461
GOBP_MAST_CELL_MIGRATION	0.187328	0.00279633
GOBP_HORMONE_METABOLIC_PROCESS	0.187249	0.00281705
GOBP_NEGATIVE_REGULATION_OF_VASCULAR_WOUND_HEALING	0.187088	0.00285943
GOBP_NEGATIVE_REGULATION_OF_ADENYLATE_CYCLASE_ACTIVATING_G_PROTEIN_COUPLED_RECEPTOR_SIGNALING_PATHWAY	0.187055	0.00286837
GOBP_NEGATIVE_REGULATION_OF_LYASE_ACTIVITY	0.187015	0.00287901
GOBP_FATTY_ACID_METABOLIC_PROCESS	0.186918	0.00290514
GOBP_LIPOPROTEIN_BIOSYNTHETIC_PROCESS	0.186895	0.00291131
GOBP_REGULATION_OF_MITOCHONDRIAL_TRANSCRIPTION	0.186863	0.00292
GOBP_PROTEIN_AUTOUBIQUITINATION	0.186817	0.00293249
GOBP_FATTY_ACID_OMEGA_OXIDATION	0.186758	0.00294861
GOBP_POSITIVE_REGULATION_OF_IMMATURE_T_CELL_PROLIFERATION	0.186745	0.0029522
GOBP_NEGATIVE_REGULATION_OF_RESPONSE_TO_STIMULUS	0.186618	0.00298708
GOBP_CELL_JUNCTION_DISASSEMBLY	0.186599	0.0029923
GOBP_BONE_MARROW_DEVELOPMENT	0.186541	0.00300857
GOBP_ENDOMEMBRANE_SYSTEM_ORGANIZATION	0.186469	0.00302874
GOBP_NEGATIVE_REGULATION_OF_CHONDROCYTE_PROLIFERATION	0.186271	0.00308465
GOBP_POSITIVE_REGULATION_OF_MITOCHONDRIAL_DEPOLARIZATION	0.186227	0.00309744
GOBP_FUCOSE_METABOLIC_PROCESS	0.186202	0.00310447
GOBP_FLUID_TRANSPORT	0.18613	0.00312526
GOBP_REGULATION_OF_OPSONIZATION	0.186111	0.00313087
GOBP_TUMOR_NECROSIS_FACTOR_MEDIATED_SIGNALING_PATHWAY	0.186002	0.00316261
GOBP_NEGATIVE_REGULATION_OF_LYMPHOCYTE_DIFFERENTIATION	0.185999	0.00316354
GOBP_HYDROGEN_PEROXIDE_BIOSYNTHETIC_PROCESS	0.185994	0.00316491
GOBP_MEMBRANE_FISSION	0.185739	0.00324052
GOBP_REGULATION_OF_SALIVA_SECRETION	0.185735	0.00324152
GOBP_NEGATIVE_REGULATION_OF_LONG_TERM_SYNAPTIC_POTENTIATION	0.185734	0.00324199
GOBP_HARD_PALATE_DEVELOPMENT	0.185521	0.0033062
GOBP_POSITIVE_REGULATION_BY_HOST_OF_VIRAL_GENOME_REPLICATION	0.185469	0.00332227
GOBP_HEMOSTASIS	0.185441	0.0033307
GOBP_PROSTAGLANDIN_TRANSPORT	0.185365	0.00335405
GOBP_REGULATION_OF_PROTEIN_LOCALIZATION_TO_CELL_PERIPHERY	0.18515	0.00342143
GOBP_NEGATIVE_REGULATION_OF_TISSUE_REMODELING	0.185146	0.00342256
GOBP_COBALAMIN_METABOLIC_PROCESS	0.185114	0.00343282
GOBP_ENDOTHELIN_RECEPTOR_SIGNALING_PATHWAY	0.184787	0.00353767
GOBP_SUCCINATE_METABOLIC_PROCESS	0.184683	0.00357134
GOBP_IMPORT_INTO_CELL	0.184678	0.00357314
GOBP_EXPORT_ACROSS_PLASMA_MEMBRANE	0.184628	0.00358972
GOBP_AGGRESSIVE_BEHAVIOR	0.18449	0.00363539
GOBP_REGULATION_OF_INTEGRIN_BIOSYNTHETIC_PROCESS	0.184346	0.00368355
GOBP_G_PROTEIN_COUPLED_PURINERGIC_RECEPTOR_SIGNALING_PATHWAY	0.184267	0.00371037
GOBP_N_ACYLPHOSPHATIDYLETHANOLAMINE_METABOLIC_PROCESS	0.18399	0.00380576
GOBP_AMYLOID_BETA_CLEARANCE	0.183951	0.00381941
GOBP_ASPARTATE_METABOLIC_PROCESS	0.183797	0.0038736
GOBP_CALCIUM_ION_TRANSMEMBRANE_IMPORT_INTO_CYTOSOL	0.183789	0.00387656
GOBP_POSITIVE_REGULATION_OF_MYOBLAST_FUSION	0.183702	0.00390747
GOBP_POSITIVE_REGULATION_OF_CYCLASE_ACTIVITY	0.183684	0.0039139
GOBP_THERMOCEPTION	0.183586	0.00394888
GOBP_POLARIZED_EPITHELIAL_CELL_DIFFERENTIATION	0.183487	0.00398495
GOBP_REGULATION_OF_OSTEOCLAST_DEVELOPMENT	0.183435	0.00400388
GOBP_POSITIVE_REGULATION_OF_EXOCYTOSIS	0.183415	0.00401098
GOBP_SEROTONIN_SECRETION	0.183245	0.00407373
GOBP_NADH_OXIDATION	0.183184	0.00409667
GOBP_POSITIVE_REGULATION_OF_RECEPTOR_RECYCLING	0.183091	0.00413158
GOBP_POSITIVE_REGULATION_OF_PHOSPHORUS_METABOLIC_PROCESS	0.18302	0.00415828
GOBP_POSITIVE_REGULATION_OF_CAMP_DEPENDENT_PROTEIN_KINASE_ACTIVITY	0.182911	0.00419975
GOBP_NEGATIVE_REGULATION_OF_HOMOTYPIC_CELL_CELL_ADHESION	0.182892	0.0042068
GOBP_HEPARAN_SULFATE_PROTEOGLYCAN_BIOSYNTHETIC_PROCESS_POLYSACCHARIDE_CHAIN_BIOSYNTHETIC_PROCESS	0.18283	0.00423086
GOBP_REGULATION_OF_TERMINATION_OF_DNA_TEMPLATED_TRANSCRIPTION	0.182819	0.00423514
GOBP_REGULATION_OF_METAL_ION_TRANSPORT	0.182814	0.00423688
GOBP_RESPIRATORY_BURST_INVOLVED_IN_INFLAMMATORY_RESPONSE	0.182805	0.00424054
GOBP_REGULATION_OF_SUPEROXIDE_METABOLIC_PROCESS	0.182673	0.00429151
GOBP_MYELOID_PROGENITOR_CELL_DIFFERENTIATION	0.182667	0.00429389
GOBP_TISSUE_REMODELING	0.182587	0.00432528
GOBP_POSITIVE_REGULATION_OF_RIG_I_SIGNALING_PATHWAY	0.182551	0.00433944
GOBP_GENITALIA_MORPHOGENESIS	0.182529	0.00434812
GOBP_ADENYLATE_CYCLASE_ACTIVATING_ADRENERGIC_RECEPTOR_SIGNALING_PATHWAY_INVOLVED_IN_HEART_PROCESS	0.182453	0.00437811
GOBP_PROTEIN_O_LINKED_GLYCOSYLATION	0.182351	0.00441897
GOBP_MYELOID_DENDRITIC_CELL_CYTOKINE_PRODUCTION	0.182324	0.00442972
GOBP_NEGATIVE_REGULATION_OF_STEROID_METABOLIC_PROCESS	0.182232	0.00446703
GOBP_CELLULAR_RESPONSE_TO_OXYGEN_CONTAINING_COMPOUND	0.182151	0.0044999
GOBP_APOPTOTIC_PROCESS	0.182101	0.0045203
GOBP_CHOLINE_TRANSPORT	0.1821	0.00452089
GOBP_GOLGI_VESICLE_BUDDING	0.182069	0.0045333
GOBP_HYPOTONIC_RESPONSE	0.182035	0.00454721
GOBP_NEGATIVE_REGULATION_OF_CALCIUM_ION_TRANSMEMBRANE_TRANSPORT	0.181982	0.00456912
GOBP_MONOATOMIC_CATION_TRANSPORT	0.181929	0.00459149
GOBP_POSITIVE_REGULATION_OF_T_HELPER_1_CELL_DIFFERENTIATION	0.181911	0.00459865
GOBP_REGULATION_OF_CORTISOL_BIOSYNTHETIC_PROCESS	0.181867	0.00461706
GOBP_GASTRO_INTESTINAL_SYSTEM_SMOOTH_MUSCLE_CONTRACTION	0.181863	0.00461872
GOBP_RESPONSE_TO_PEPTIDOGLYCAN	0.181729	0.00467494
GOBP_ALCOHOL_BIOSYNTHETIC_PROCESS	0.181671	0.00469974
GOBP_POSITIVE_REGULATION_OF_OXIDOREDUCTASE_ACTIVITY	0.181642	0.0047121
GOBP_NEGATIVE_REGULATION_OF_ENDOTHELIAL_CELL_DIFFERENTIATION	0.181355	0.00483566
GOBP_PLATELET_ACTIVATION	0.181335	0.00484437
GOBP_NEGATIVE_REGULATION_OF_VASCULAR_ASSOCIATED_SMOOTH_MUSCLE_CELL_PROLIFERATION	0.181207	0.00490094
GOBP_RESPONSE_TO_LEAD_ION	0.181109	0.00494439
GOBP_MACROPHAGE_COLONY_STIMULATING_FACTOR_SIGNALING_PATHWAY	0.181004	0.00499117
GOBP_CELLULAR_RESPONSE_TO_NICOTINE	0.180906	0.00503545
GOBP_MUSCLE_CELL_PROLIFERATION	0.180821	0.00507451
GOBP_REGULATION_OF_STRIATED_MUSCLE_CONTRACTION	0.180723	0.00511923
GOBP_OPSONIZATION	0.180637	0.00515892
GOBP_SMALL_GTPASE_MEDIATED_SIGNAL_TRANSDUCTION	0.1803	0.00531757
GOBP_DIPEPTIDE_TRANSMEMBRANE_TRANSPORT	0.180275	0.00532955
GOBP_MICROVILLUS_ASSEMBLY	0.180255	0.005339
GOBP_LONG_CHAIN_FATTY_ACYL_COA_BIOSYNTHETIC_PROCESS	0.180143	0.00539308
GOBP_BIOLOGICAL_PROCESS_INVOLVED_IN_SYMBIOTIC_INTERACTION	0.179952	0.00548627
GOBP_RESPONSE_TO_PEPTIDE	0.179865	0.00552885
GOBP_OPTIC_NERVE_DEVELOPMENT	0.179848	0.00553744
GOBP_MICROGLIAL_CELL_PROLIFERATION	0.179847	0.00553785
GOBP_REGULATION_OF_GAMMA_DELTA_T_CELL_DIFFERENTIATION	0.179787	0.00556757
GOBP_COLLAGEN_ACTIVATED_SIGNALING_PATHWAY	0.179769	0.00557695
GOBP_RESPONSE_TO_OXYGEN_CONTAINING_COMPOUND	0.179741	0.00559083
GOBP_REGULATION_OF_ESTABLISHMENT_OF_PROTEIN_LOCALIZATION	0.179687	0.00561807
GOBP_POSITIVE_REGULATION_OF_AUTOPHAGOSOME_MATURATION	0.179669	0.00562699
GOBP_ENDOTHELIUM_DEVELOPMENT	0.179554	0.00568524
GOBP_REGULATION_OF_CENTROMERE_COMPLEX_ASSEMBLY	0.179443	0.00574184
GOBP_CARNITINE_TRANSMEMBRANE_TRANSPORT	0.17938	0.00577404
GOBP_MYOBLAST_FUSION	0.179336	0.00579704
GOBP_ETHANOL_METABOLIC_PROCESS	0.179186	0.00587505
GOBP_REGULATION_OF_DNA_TEMPLATED_TRANSCRIPTION_IN_RESPONSE_TO_STRESS	0.179179	0.00587854
GOBP_ER_TO_GOLGI_CERAMIDE_TRANSPORT	0.179137	0.00590074
GOBP_MUSCLE_ATROPHY	0.179108	0.00591588
GOBP_REGULATION_OF_FATTY_ACID_METABOLIC_PROCESS	0.179106	0.00591731
GOBP_POSITIVE_REGULATION_OF_STRIATED_MUSCLE_CELL_APOPTOTIC_PROCESS	0.179032	0.00595641
GOBP_REGULATION_OF_TRANSPORT	0.1789	0.00602653
GOBP_INTESTINAL_HEXOSE_ABSORPTION	0.178868	0.00604424
GOBP_PSEUDOPODIUM_ORGANIZATION	0.1788	0.00608046
GOBP_PROTEIN_DESTABILIZATION	0.178794	0.00608414
GOBP_PRO_B_CELL_DIFFERENTIATION	0.17879	0.00608628
GOBP_PROTEIN_INSERTION_INTO_ER_MEMBRANE_BY_STOP_TRANSFER_MEMBRANE_ANCHOR_SEQUENCE	0.178722	0.00612308
GOBP_PROTEIN_LOCALIZATION_TO_ENDOSOME	0.178689	0.00614081
GOBP_PHOSPHOLIPID_TRANSLOCATION	0.178646	0.00616487
GOBP_CELLULAR_RESPONSE_TO_NITROGEN_COMPOUND	0.178589	0.0061957
GOBP_CELLULAR_RESPONSE_TO_PEPTIDE_HORMONE_STIMULUS	0.178583	0.00619902
GOBP_PROTEIN_LOCALIZATION_TO_ENDOPLASMIC_RETICULUM_EXIT_SITE	0.178358	0.00632474
GOBP_CELL_PROLIFERATION_IN_BONE_MARROW	0.178102	0.00646989
GOBP_CHEMOKINE_C_X_C_MOTIF_LIGAND_1_PRODUCTION	0.178	0.00652877
GOBP_REGULATION_OF_ADENYLATE_CYCLASE_ACTIVATING_G_PROTEIN_COUPLED_RECEPTOR_SIGNALING_PATHWAY	0.177965	0.00654866
GOBP_REGULATION_OF_AUTOPHAGOSOME_MATURATION	0.177944	0.00656141
GOBP_POSITIVE_REGULATION_OF_PROSTAGLANDIN_BIOSYNTHETIC_PROCESS	0.177857	0.00661216
GOBP_HYALURONAN_METABOLIC_PROCESS	0.177609	0.00675845
GOBP_MAMMARY_GLAND_ALVEOLUS_DEVELOPMENT	0.177604	0.00676146
GOBP_RENAL_SODIUM_ION_TRANSPORT	0.177489	0.00683091
GOBP_REGULATION_OF_RAC_PROTEIN_SIGNAL_TRANSDUCTION	0.177349	0.00691584
GOBP_GLIAL_CELL_MIGRATION	0.177329	0.00692834
GOBP_POSITIVE_REGULATION_OF_PROTEIN_UBIQUITINATION	0.177274	0.00696189
GOBP_REGULATION_OF_AMYLOID_BETA_CLEARANCE	0.177249	0.00697748
GOBP_SEQUESTERING_OF_CALCIUM_ION	0.177129	0.00705171
GOBP_REGULATION_OF_TRANSLATION_IN_RESPONSE_TO_ENDOPLASMIC_RETICULUM_STRESS	0.177112	0.00706228
GOBP_MUCOPOLYSACCHARIDE_METABOLIC_PROCESS	0.176916	0.0071851
GOBP_REGULATION_OF_SYNAPTIC_VESICLE_EXOCYTOSIS	0.176834	0.00723731
GOBP_BIOGENIC_AMINE_METABOLIC_PROCESS	0.176702	0.00732179
GOBP_RENAL_SYSTEM_PROCESS_INVOLVED_IN_REGULATION_OF_SYSTEMIC_ARTERIAL_BLOOD_PRESSURE	0.176599	0.00738841
GOBP_RAS_PROTEIN_SIGNAL_TRANSDUCTION	0.176432	0.00749775
GOBP_INTEGRATED_STRESS_RESPONSE_SIGNALING	0.176422	0.0075043
GOBP_FAT_SOLUBLE_VITAMIN_BIOSYNTHETIC_PROCESS	0.176407	0.0075143
GOBP_REGULATION_OF_CHOLESTEROL_STORAGE	0.176358	0.00754688
GOBP_REGULATION_OF_TRANSFORMING_GROWTH_FACTOR_BETA_ACTIVATION	0.176329	0.00756583
GOBP_PARACRINE_SIGNALING	0.176149	0.00768641
GOBP_CELLULAR_RESPONSE_TO_CHEMICAL_STRESS	0.176135	0.00769642
GOBP_REGULATION_OF_PHOSPHATIDYLCHOLINE_BIOSYNTHETIC_PROCESS	0.176053	0.00775194
GOBP_PROTEIN_LOCALIZATION_TO_MEMBRANE_RAFT	0.176035	0.0077641
GOBP_CELL_MOTILITY	0.17597	0.00780853
GOBP_BLASTODERM_SEGMENTATION	0.175889	0.00786416
GOBP_RECEPTOR_RECYCLING	0.175742	0.00796574
GOBP_REGULATION_OF_LYSOSOMAL_LUMEN_PH	0.175629	0.00804536
GOBP_MANGANESE_ION_TRANSPORT	0.175613	0.00805634
GOBP_PYRIMIDINE_CONTAINING_COMPOUND_CATABOLIC_PROCESS	0.175546	0.00810395
GOBP_REGULATION_OF_BODY_FLUID_LEVELS	0.175515	0.00812591
GOBP_MONOATOMIC_ION_TRANSPORT	0.175508	0.008131
GOBP_POSITIVE_REGULATION_OF_CYTOPLASMIC_TRANSLATIONAL_INITIATION	0.175481	0.00814985
GOBP_REGULATION_OF_BONE_MINERALIZATION_INVOLVED_IN_BONE_MATURATION	0.175241	0.00832257
GOBP_PEROXISOMAL_TRANSPORT	0.175157	0.00838402
GOBP_L_KYNURENINE_METABOLIC_PROCESS	0.174982	0.00851281
GOBP_ESCRT_COMPLEX_DISASSEMBLY	0.17466	0.00875516
GOBP_POSITIVE_REGULATION_OF_ALCOHOL_BIOSYNTHETIC_PROCESS	0.174614	0.00879045
GOBP_REGULATION_OF_SKELETAL_MUSCLE_FIBER_DEVELOPMENT	0.174609	0.0087944
GOBP_RESPONSE_TO_REDOX_STATE	0.174591	0.00880841
GOBP_REGULATION_OF_DELAYED_RECTIFIER_POTASSIUM_CHANNEL_ACTIVITY	0.174561	0.00883138
GOBP_GDP_METABOLIC_PROCESS	0.174427	0.00893446
GOBP_REGULATION_OF_CELLULAR_KETONE_METABOLIC_PROCESS	0.174424	0.00893705
GOBP_SECONDARY_METABOLIC_PROCESS	0.174146	0.00915555
GOBP_IRIS_MORPHOGENESIS	0.174114	0.00918071
GOBP_ENDOTHELIAL_CELL_DEVELOPMENT	0.173905	0.00934878
GOBP_PRIMARY_ALCOHOL_METABOLIC_PROCESS	0.173803	0.00943198
GOBP_POSITIVE_REGULATION_OF_CELLULAR_PH_REDUCTION	0.173793	0.00944016
GOBP_VESICLE_TETHERING_TO_GOLGI	0.173695	0.00952044
GOBP_REGULATION_OF_ENDOTHELIAL_CELL_DEVELOPMENT	0.17345	0.00972436
GOBP_NEGATIVE_REGULATION_OF_FIBROBLAST_APOPTOTIC_PROCESS	0.173425	0.0097459
GOBP_REGULATION_OF_EPITHELIAL_CELL_PROLIFERATION	0.173337	0.00982019
GOBP_ACTIN_FILAMENT_SEVERING	0.173208	0.00993064
GOBP_MIDGUT_DEVELOPMENT	0.173049	0.0100676
GOBP_SYNAPTIC_VESICLE_MATURATION	0.173026	0.0100871
GOBP_REGULATION_OF_PROGRAMMED_CELL_DEATH	0.172935	0.0101674
GOBP_AMINOGLYCAN_METABOLIC_PROCESS	0.172908	0.0101911
GOBP_ANDROGEN_METABOLIC_PROCESS	0.172641	0.0104282
GOBP_MEDIUM_CHAIN_FATTY_ACID_CATABOLIC_PROCESS	0.172634	0.0104341
GOBP_RESPONSE_TO_ACTIVITY	0.172629	0.0104388
GOBP_POSITIVE_REGULATION_OF_PEPTIDE_SECRETION	0.172593	0.0104709
GOBP_POSITIVE_REGULATION_OF_MONOATOMIC_ION_TRANSPORT	0.17259	0.0104737
GOBP_CELL_PROLIFERATION_IN_MIDBRAIN	0.172538	0.0105209
GOBP_INOSITOL_PHOSPHATE_BIOSYNTHETIC_PROCESS	0.17246	0.0105921
GOBP_REGULATION_OF_TRANSMEMBRANE_TRANSPORT	0.172458	0.0105937
GOBP_DIGESTION	0.172024	0.0109958
GOBP_NEGATIVE_REGULATION_OF_CELL_JUNCTION_ASSEMBLY	0.172007	0.0110117
GOBP_POSITIVE_REGULATION_OF_PROTEIN_MODIFICATION_BY_SMALL_PROTEIN_CONJUGATION_OR_REMOVAL	0.172007	0.0110125
GOBP_NEUROFILAMENT_CYTOSKELETON_ORGANIZATION	0.171937	0.0110782
GOBP_EXOCYST_LOCALIZATION	0.171928	0.0110865
GOBP_REGULATION_OF_PODOSOME_ASSEMBLY	0.171752	0.0112556
GOBP_CIRCADIAN_SLEEP_WAKE_CYCLE_NON_REM_SLEEP	0.171718	0.0112882
GOBP_TRANS_SYNAPTIC_SIGNALING_MODULATING_SYNAPTIC_TRANSMISSION	0.171637	0.0113666
GOBP_SMOOTH_MUSCLE_CELL_MIGRATION	0.171583	0.0114197
GOBP_MYELOID_CELL_HOMEOSTASIS	0.171468	0.0115328
GOBP_POSITIVE_REGULATION_OF_PHOSPHORYLATION	0.171438	0.0115626
GOBP_NEGATIVE_REGULATION_OF_SERINE_TYPE_PEPTIDASE_ACTIVITY	0.171031	0.0119718
GOBP_RECEPTOR_MEDIATED_ENDOCYTOSIS_OF_VIRUS_BY_HOST_CELL	0.170982	0.0120218
GOBP_ENERGY_HOMEOSTASIS	0.170813	0.0121958
GOBP_CILIARY_NEUROTROPHIC_FACTOR_MEDIATED_SIGNALING_PATHWAY	0.170724	0.0122889
GOBP_LYSOSOMAL_LUMEN_ACIDIFICATION	0.170697	0.0123168
GOBP_RENAL_ALBUMIN_ABSORPTION	0.170684	0.0123312
GOBP_NEGATIVE_REGULATION_OF_NEUTROPHIL_ACTIVATION	0.170644	0.0123726
GOBP_RHO_PROTEIN_SIGNAL_TRANSDUCTION	0.170622	0.0123957
GOBP_POSITIVE_REGULATION_OF_LIPID_STORAGE	0.170619	0.0123997
GOBP_REGULATION_OF_PROTEIN_KINASE_A_SIGNALING	0.170396	0.0126372
GOBP_FATTY_ACID_ALPHA_OXIDATION	0.170111	0.0129465
GOBP_REGULATION_OF_CELL_MATURATION	0.170006	0.0130629
GOBP_CELLULAR_RESPONSE_TO_LEAD_ION	0.169954	0.0131205
GOBP_NEGATIVE_REGULATION_OF_MONOOXYGENASE_ACTIVITY	0.169894	0.013187
GOBP_POSITIVE_REGULATION_OF_PROTEIN_SERINE_THREONINE_KINASE_ACTIVITY	0.169819	0.0132717
GOBP_GLYCOSPHINGOLIPID_CATABOLIC_PROCESS	0.169787	0.0133072
GOBP_NEGATIVE_REGULATION_OF_GLIAL_CELL_MIGRATION	0.169766	0.0133306
GOBP_CELLULAR_RESPONSE_TO_LEUCINE_STARVATION	0.16967	0.0134401
[truncated: 1,051 more rows]
